# Supplementary material for: Delineation of a Subgroup of the Genus Paraburkholderia, Including P. terrae DSM 17804T, P. hospita DSM 17164T, and Four Soil-Isolated Fungiphiles, Reveals Remarkable Genomic and Ecological Features—Proposal for the Definition of a P. hospita Species Cluster
Source: Genome Biol Evol. 2020 Feb 18;12(4):325–44. doi: 10.1093/gbe/evaa031 (PMC7186790; doi:10.1093/gbe/evaa031)
Supplement: evaa031_Supplementary_Data [file evaa031_supplementary_data.zip]

Archive with 2 entries (2 files):
- GBE-190635_SuppTables-typeStrains.xlsx
- GBE-typestrains-Supmaterial-rev2final.docx
