# Supplementary material for: Delineation of a Subgroup of the Genus Paraburkholderia, Including P. terrae DSM 17804T, P. hospita DSM 17164T, and Four Soil-Isolated Fungiphiles, Reveals Remarkable Genomic and Ecological Features—Proposal for the Definition of a P. hospita Species Cluster
Source: Genome Biol Evol. 2020 Feb 18;12(4):325–44. doi: 10.1093/gbe/evaa031 (PMC7186790; doi:10.1093/gbe/evaa031)
Supplement: evaa031_Supplementary_Data [file evaa031_supplementary_data.zip › GBE-190635_SuppTables-typeStrains.xlsx]

## Sheet: TS1
Table supplementary 1A. Classification and general features of P.terrae strain DSM 17804T, P.hospita strain DSM 17164T and P.caribensis strain DSM 13236T.
Features	P.terrae strain DSM 17804T	P.hospita strain DSM 17164T	P.caribensis strain DSM 13236T
Taxonomy	Domain: Bacteria	Domain: Bacteria	Domain: Bacteria
	Phylum: Proteobacteria	Phylum: Proteobacteria	Phylum: Proteobacteria
	Class: Betaproteobacteria	Class: Betaproteobacteria	Class: Betaproteobacteria
	Order: Burkholderiales	Order: Burkholderiales	Order: Burkholderiales
	Family: Burkholderiaceae	Family: Burkholderiaceae	Family: Burkholderiaceae
	Genus: Paraburkholderia	Genus: Paraburkholderia	Genus: Paraburkholderia
	Species: Paraburkholderia terrae	Species: Paraburkholderia hospita	Species: Paraburkholderia caribensis
	Strain: DSMZ17804T	Strain: DSMZ17164T	Strain: DSMZ13236T
Gram-stain	Negative	Negative	Negative
Cell shape	Rod-shaped	Rod-shaped	Rod-shaped
Motility	Motile	Motile	Motile
Sporulation	Not reported	Non-sporulation	Not reported
Temperature range	15 oC -37 oC	15 oC -37 oC	15 oC -37 oC
Optimum temperature	28oC	28oC	28oC
pH range; Optimum	5.0- 10.0; 6.0- 7.0	5.0- 10.0; 6.0- 7.0	Not reported
Carbon sources	tween40, tween80, N-acetyl-D-galactosamine, N-acetyl-D-glucosamine, adnitol, L-arabinose, d-arabitol, D-fructose, L-fucose, D-galactose, α-D-glucose, m-inositol, lactulose, D-mannitol, D-mannose, L-rhamnose , D-sorbitol, mono-methyl-succinate, cis-aconitic acid, citric acid, formic acid, D-galactonic acid, lactose, D-galacturonic acid, D-glucoic acid, D-glucosaminic acid, D-glucoronic acid, α-hyd…	N-acetyl-D-galactosamine, N-acetyl-D-glucosamine, adnitol, L-arabinose, d-arabitol, D-fructose, L-fucose , D-galactose, α-D-glucose, m-inositol, α-D-Lactose, lactulose, D-mannitol, D-mannose, L-rhamnose, D-sorbitol, xylitol, cis-aconitic acid, citric acid, formic acid, D-galactonic acid lactose, D-galacturonic acid, D-glucoic acid, D-glucosaminic acid, D-glucoronic acid, α-hydroxy butyric acid, β…	tween40,tween80, N-acetyl-D-glucosamine, adnitol, L-arabinose, d-arabitol, D-fructose, L-fucose, D-galactose, α-D-glucose, m-inositol, lactulose, maltose, D-mannitol, D-mannose, d-psicose, L-rhamnose, D-sorbitol, d-trehalose, xylitol, methyl pyruvate, mono-methyl-succinate, cis-aconitic acid, citric acid, formic acid, D-galactonic acid lactose, D-galacturonic acid, D-glucoic acid, D-glucosaminic …
Habitat	Soil	Soil	Soil
Salinity	1.5-3% NaCl	0.5-1% NaCl	Not reported
Oxygen requirement	Aerobic	Aerobic	Aerobic
Biotic relationship	Soil microbial, free living	Soil microbial, free living	Soil microbial, free living
Pathogenicity	Non pathogen	Non pathogen	Non pathogen
Biosafety level	Non pathogen	Non pathogen	Non pathogen
Geographic location	Korea	Pittem, Belgium	Martinique
Sample collection	2006	2003	1999
Latitude	36.3694° N	50.9943° N	14.6415° N
Longitude	127.3640° E	3.2667° E	61.0242° W
Table supplementary 1B. Project information of P.terrae strain DSM 17804T, P.hospita strain DSM 17164T and P.caribensis strain DSM 13236T.
Property	P.terrae strain DSM 17804T	P.hospita strain DSM 17164T	P.caribensis strain DSM 13236T
Finishing quality	Complete genome	Complete genome	Complete genome
Libraries used	PacBio SMRT® library	PacBio SMRT® library	PacBio SMRT® library
Sequencing platforms	PacBio-sequencing	PacBio-sequencing	PacBio-sequencing
Fold coverage	58.44	51.59	61.78
Assemblers	HGAP3 assembler	HGAP3 assembler	HGAP3 assembler
Gene calling method	NCBI HGAP	NCBI HGAP	NCBI HGAP
Source Material Identifier	DSMZ (DSM-17804), Germany	DSMZ (DSM-17164), Germany	DSMZ (DSM-13236), Germany
Table supplementary 1C. Genome statistics of P.terrae strain DSM 17804T, P.hospita strain DSM 17164T and P.caribensis strain DSM 13236T (NCBI genome statistics).
Attribute	P.terrae strain DSM 17804T		P.hospita strain DSM 17164T		P.caribensis strain DSM 13236T
	Value	% of totala	Value	% of totala	Value	% of totala
Genome size (bp)	10,062,489	100	11,527,706	100	9,032,490	100
DNA coding (bp)	8,781,534	87.27	9,874,633	85.88	7,889,880	87.35
DNA G+C content	7,122,969	61.79	7,122,969	61.79	5,652,532	62.58
DNA Scaffolds	4	-	6	-	4	-
Total genes	9.068	100	10.603	100	8.101	100
Protein coding genes	8.752	96.51	10.009	94.4	7.761	95.8
Pseudogenes	233	2.57	501	4.73	256	3.16
rRNA	18		21		18
tRNA	61		68		62
CRISPR spacers	13		14		9
aThe total is based on either the size of the genome in base pairs or the total number of protein coding genes in the annotated genome.

## Sheet: TS2
Table supplementary 2. Percent 16S similarity
		1	2	3	4	5	6	7	8	9	10	11	12	13	14	15	16	17	18	19	20	21	22	23	24	25	26	27	28	29	30	31	32	33	34	35	36	37
1	Paraburkholderia andropogonis	100.00	96.09	95.42	95.14	95.52	96.76	95.71	95.71	93.33	92.95	93.14	92.76	93.61	93.04	92.76	94.09	93.71	92.75	93.71	93.52	93.52	92.66	93.23	93.33	93.23	93.23	93.14	94.18	94.47	94.38	94.57	94.57	93.80	94.09	93.71	92.56	93.90
2	Burkholderia glumae	96.09	100.00	97.81	97.90	96.57	97.04	96.37	95.90	95.23	94.85	95.14	94.85	95.04	93.90	93.61	94.66	94.76	93.32	94.28	94.47	94.47	93.71	94.28	94.38	94.28	94.28	94.18	94.57	94.66	94.76	94.95	95.14	94.38	94.47	94.66	93.14	94.66
3	B. pseudomallei	95.42	97.81	100.00	98.09	96.19	96.76	96.37	96.28	94.38	94.66	95.14	94.66	94.76	94.57	93.80	95.04	94.95	93.80	94.66	94.76	94.76	94.09	94.76	94.85	94.66	94.66	94.57	95.23	94.76	95.23	95.14	95.42	94.47	94.47	94.47	93.61	94.95
4	B. cenocepacia	95.14	97.90	98.09	100.00	96.95	96.85	96.95	96.47	94.66	94.66	95.04	95.04	94.66	94.66	94.18	94.95	95.42	94.27	95.23	95.42	95.42	94.47	94.85	95.14	95.04	95.04	94.95	94.76	94.85	95.23	95.14	95.52	95.14	95.23	95.42	93.14	94.28
5	P. sordicola	95.52	96.57	96.19	96.95	100.00	97.43	96.66	96.66	93.80	93.33	94.57	94.47	94.66	94.28	93.99	95.61	95.42	95.04	96.00	96.09	96.09	95.52	95.90	96.19	96.09	96.09	96.00	95.23	95.33	95.42	95.52	95.61	95.42	95.71	95.42	93.80	94.76
6	P. glathei	96.76	97.04	96.76	96.85	97.43	100.00	97.81	97.81	94.38	94.28	94.85	94.66	95.33	94.95	94.09	96.28	96.09	94.56	95.52	95.23	95.23	94.47	95.04	95.14	95.04	95.04	94.95	95.52	96.28	96.28	96.19	96.09	95.33	96.38	95.42	94.28	95.61
7	P. grimmiae	95.71	96.37	96.37	96.95	96.66	97.81	100.00	98.85	94.47	94.18	94.37	94.18	94.66	94.56	94.08	95.90	96.66	94.46	95.52	94.94	94.94	94.37	94.75	94.94	94.94	94.94	94.85	94.94	95.71	95.71	95.23	95.32	95.04	95.61	95.23	94.08	94.66
8	P. zhejiangensi	95.71	95.90	96.28	96.47	96.66	97.81	98.85	100.00	93.80	93.80	93.80	93.61	94.57	94.38	93.90	95.90	96.19	94.37	95.42	94.95	94.95	94.38	94.76	94.95	94.95	94.95	94.85	94.57	95.14	95.14	95.04	94.95	94.66	95.42	94.66	93.42	94.47
9	P. bannensis	93.33	95.23	94.38	94.66	93.80	94.38	94.47	93.80	100.00	97.90	97.14	96.76	97.14	95.52	96.28	95.14	95.33	94.18	95.04	95.33	95.33	94.57	95.23	95.33	95.14	95.14	95.04	95.90	96.19	96.19	96.66	96.66	95.42	95.71	95.90	95.61	95.14
10	P. nodosa	92.95	94.85	94.66	94.66	93.33	94.28	94.18	93.80	97.90	100.00	97.04	96.47	96.85	95.90	96.47	95.14	95.33	93.99	94.85	95.14	95.14	94.57	95.23	95.33	95.14	95.14	95.04	96.09	95.33	95.71	96.00	96.09	95.04	94.76	95.04	94.57	94.57
11	P. mimosarum	93.14	95.14	95.14	95.04	94.57	94.85	94.37	93.80	97.14	97.04	100.00	98.28	97.81	97.62	97.33	94.95	95.14	94.08	95.04	95.90	95.90	95.23	95.71	95.90	95.81	95.81	95.71	95.61	95.33	95.90	95.81	96.28	95.04	95.14	95.42	96.00	96.09
12	P. sacchari	92.76	94.85	94.66	95.04	94.47	94.66	94.18	93.61	96.76	96.47	98.28	100.00	98.47	97.24	96.85	95.14	95.33	94.47	95.42	95.52	95.52	94.66	95.14	95.33	95.23	95.23	95.14	95.42	95.33	95.71	95.42	95.90	95.04	95.14	95.23	96.00	96.85
13	P. oxyphila	93.61	95.04	94.76	94.66	94.66	95.33	94.66	94.57	97.14	96.85	97.81	98.47	100.00	97.62	97.33	95.81	95.61	94.85	95.81	95.52	95.52	94.85	95.33	95.52	95.42	95.42	95.33	96.00	95.61	95.90	96.00	95.90	95.42	95.61	95.52	95.71	96.57
14	P. heleia	93.04	93.90	94.57	94.66	94.28	94.95	94.56	94.38	95.52	95.90	97.62	97.24	97.62	100.00	98.00	95.23	95.61	94.66	95.61	95.14	95.14	94.57	94.95	95.23	95.14	95.14	95.04	95.61	94.76	95.61	94.95	95.33	95.71	95.14	95.23	95.61	95.61
15	P. ferrariae	92.76	93.61	93.80	94.18	93.99	94.09	94.08	93.90	96.28	96.47	97.33	96.85	97.33	98.00	100.00	95.14	95.33	94.37	95.33	95.61	95.61	95.23	95.61	95.90	95.81	95.81	95.71	95.61	94.85	95.04	94.95	95.23	95.61	95.23	95.42	95.42	95.14
16	P. phymatum	94.09	94.66	95.04	94.95	95.61	96.28	95.90	95.90	95.14	95.14	94.95	95.14	95.81	95.23	95.14	100.00	98.76	97.71	98.57	97.71	97.71	97.33	97.90	97.90	97.90	97.90	97.81	96.85	97.43	97.24	97.71	97.33	96.95	97.14	97.24	96.28	96.38
17	P. sabiae	93.71	94.76	94.95	95.42	95.42	96.09	96.66	96.19	95.33	95.33	95.14	95.33	95.61	95.61	95.33	98.76	100.00	97.33	98.38	97.71	97.71	96.95	97.33	97.52	97.52	97.52	97.43	96.85	97.62	97.43	97.52	97.52	97.33	97.33	97.81	96.76	95.90
18	P. caribiensis MWAP64	92.75	93.32	93.80	94.27	95.04	94.56	94.46	94.37	94.18	93.99	94.08	94.47	94.85	94.66	94.37	97.71	97.33	100.00	98.95	97.23	97.23	97.23	97.61	97.81	97.81	97.81	97.71	96.28	96.28	95.99	96.66	96.66	96.37	96.18	96.66	95.13	94.56
19	P. caribensis DSM 1323T	93.71	94.28	94.66	95.23	96.00	95.52	95.52	95.42	95.04	94.85	95.04	95.42	95.81	95.61	95.33	98.57	98.38	98.95	100.00	98.19	98.19	98.28	98.47	98.67	98.86	98.86	98.76	97.14	97.14	96.85	97.52	97.52	97.33	97.14	97.62	96.00	95.52
20	P. terrae DSM 17804T	93.52	94.47	94.76	95.42	96.09	95.23	94.94	94.95	95.33	95.14	95.90	95.52	95.52	95.14	95.61	97.71	97.71	97.23	98.19	100.00	100.00	98.19	98.76	98.67	98.76	98.76	98.67	96.19	96.47	96.19	96.85	97.04	96.76	96.76	97.24	95.81	95.23
21	P. terrae NBRC100964	93.52	94.47	94.76	95.42	96.09	95.23	94.94	94.95	95.33	95.14	95.90	95.52	95.52	95.14	95.61	97.71	97.71	97.23	98.19	100.00	100.00	98.19	98.76	98.67	98.76	98.76	98.67	96.19	96.47	96.19	96.85	97.04	96.76	96.76	97.24	95.81	95.23
22	P. terrae BS007	92.66	93.71	94.09	94.47	95.52	94.47	94.37	94.38	94.57	94.57	95.23	94.66	94.85	94.57	95.23	97.33	96.95	97.23	98.28	98.19	98.19	100.00	98.95	99.24	99.43	99.43	99.33	95.61	95.81	95.42	96.09	96.47	95.71	95.81	96.28	94.76	94.47
23	P. hospita LMG 20598	93.23	94.28	94.76	94.85	95.90	95.04	94.75	94.76	95.23	95.23	95.71	95.14	95.33	94.95	95.61	97.90	97.33	97.61	98.47	98.76	98.76	98.95	100.00	99.52	99.52	99.52	99.43	96.28	96.47	96.09	96.76	97.04	96.09	96.19	96.66	95.42	95.04
24	P. hospita DSM 17164T	93.33	94.38	94.85	95.14	96.19	95.14	94.94	94.95	95.33	95.33	95.90	95.33	95.52	95.23	95.90	97.90	97.52	97.81	98.67	98.67	98.67	99.24	99.52	100.00	99.81	99.81	99.71	96.38	96.57	96.19	96.85	97.24	96.38	96.47	96.95	95.52	95.14
25	P. terrae BS001	93.23	94.28	94.66	95.04	96.09	95.04	94.94	94.95	95.14	95.14	95.81	95.23	95.42	95.14	95.81	97.90	97.52	97.81	98.86	98.76	98.76	99.43	99.52	99.81	100.00	100.00	99.90	96.19	96.38	96.00	96.66	97.04	96.28	96.38	96.85	95.33	95.04
26	P. terrae BS110	93.23	94.28	94.66	95.04	96.09	95.04	94.94	94.95	95.14	95.14	95.81	95.23	95.42	95.14	95.81	97.90	97.52	97.81	98.86	98.76	98.76	99.43	99.52	99.81	100.00	100.00	99.90	96.19	96.38	96.00	96.66	97.04	96.28	96.38	96.85	95.33	95.04
27	P. terrae BS437	93.14	94.18	94.57	94.95	96.00	94.95	94.85	94.85	95.04	95.04	95.71	95.14	95.33	95.04	95.71	97.81	97.43	97.71	98.76	98.67	98.67	99.33	99.43	99.71	99.90	99.90	100.00	96.09	96.28	95.90	96.57	96.95	96.19	96.28	96.76	95.23	94.95
28	P. graminis	94.18	94.57	95.23	94.76	95.23	95.52	94.94	94.57	95.90	96.09	95.61	95.42	96.00	95.61	95.61	96.85	96.85	96.28	97.14	96.19	96.19	95.61	96.28	96.38	96.19	96.19	96.09	100.00	97.43	98.38	98.38	97.71	97.81	97.14	97.14	95.90	94.95
29	P. fungorum	94.47	94.66	94.76	94.85	95.33	96.28	95.71	95.14	96.19	95.33	95.33	95.33	95.61	94.76	94.85	97.43	97.62	96.28	97.14	96.47	96.47	95.81	96.47	96.57	96.38	96.38	96.28	97.43	100.00	98.57	98.67	98.57	97.33	98.09	97.81	96.00	95.14
30	P. phenoliruptrix	94.38	94.76	95.23	95.23	95.42	96.28	95.71	95.14	96.19	95.71	95.90	95.71	95.90	95.61	95.04	97.24	97.43	95.99	96.85	96.19	96.19	95.42	96.09	96.19	96.00	96.00	95.90	98.38	98.57	100.00	98.76	98.09	97.33	97.24	97.43	96.57	95.42
31	P. caledonica	94.57	94.95	95.14	95.14	95.52	96.19	95.23	95.04	96.66	96.00	95.81	95.42	96.00	94.95	94.95	97.71	97.52	96.66	97.52	96.85	96.85	96.09	96.76	96.85	96.66	96.66	96.57	98.38	98.67	98.76	100.00	98.95	98.19	98.09	98.09	96.28	95.52
32	P. phytofirmans PsJN	94.57	95.14	95.42	95.52	95.61	96.09	95.32	94.95	96.66	96.09	96.28	95.90	95.90	95.33	95.23	97.33	97.52	96.66	97.52	97.04	97.04	96.47	97.04	97.24	97.04	97.04	96.95	97.71	98.57	98.09	98.95	100.00	98.00	97.81	98.00	96.00	94.85
33	P. xenovorans	93.80	94.38	94.47	95.14	95.42	95.33	95.04	94.66	95.42	95.04	95.04	95.04	95.42	95.71	95.61	96.95	97.33	96.37	97.33	96.76	96.76	95.71	96.09	96.38	96.28	96.28	96.19	97.81	97.33	97.33	98.19	98.00	100.00	98.19	98.09	95.33	94.57
34	P. bryophila	94.09	94.47	94.47	95.23	95.71	96.38	95.61	95.42	95.71	94.76	95.14	95.14	95.61	95.14	95.23	97.14	97.33	96.18	97.14	96.76	96.76	95.81	96.19	96.47	96.38	96.38	96.28	97.14	98.09	97.24	98.09	97.81	98.19	100.00	98.38	95.33	94.95
35	P. ginsengisoli	93.71	94.66	94.47	95.42	95.42	95.42	95.23	94.66	95.90	95.04	95.42	95.23	95.52	95.23	95.42	97.24	97.81	96.66	97.62	97.24	97.24	96.28	96.66	96.95	96.85	96.85	96.76	97.14	97.81	97.43	98.09	98.00	98.09	98.38	100.00	96.09	94.95
36	P. sprentiae	92.56	93.14	93.61	93.14	93.80	94.28	94.08	93.42	95.61	94.57	96.00	96.00	95.71	95.61	95.42	96.28	96.76	95.13	96.00	95.81	95.81	94.76	95.42	95.52	95.33	95.33	95.23	95.90	96.00	96.57	96.28	96.00	95.33	95.33	96.09	100.00	97.04
37	P. kururiensis	93.90	94.66	94.95	94.28	94.76	95.61	94.66	94.47	95.14	94.57	96.09	96.85	96.57	95.61	95.14	96.38	95.90	94.56	95.52	95.23	95.23	94.47	95.04	95.14	95.04	95.04	94.95	94.95	95.14	95.42	95.52	94.85	94.57	94.95	94.95	97.04	100.00

## Sheet: TS3
Table supplementary 3. ANIb, ANIm and TETRA values analysis
ANIm (aligned nucleotides)
GENOMES	P. phymatum STM815	P. caribensis MWAP64	P. caribensis DSM 13236T	P. terrae DSM 17804T	P. hospita DSM 17164T	P. terrae BS007	P. terrae BS437	P. terrae BS001	P. terrae BS110
P. phymatum STM815	*	87.96 [60.36]	87.95 [60.36]	87.89 [60.63]	87.99 [61.91]	87.98 [60.80]	87.99 [61.24]	87.97 [61.33]	87.97 [60.94]
P. caribensis MWAP64	87.96 [58.65]	*	99.99 [100.00]	92.87 [77.24]	93.02 [77.16]	93.17 [76.40]	93.16 [77.44]	93.06 [77.48]	93.16 [76.90]
P. caribensis DSM 13236T	87.95 [58.65]	99.99 [100.00]	*	92.87 [77.26]	93.03 [77.18]	93.17 [76.42]	93.16 [77.45]	93.06 [77.51]	93.16 [76.91]
P. terrae DSM 17804T	87.89 [52.93]	92.87 [69.60]	92.87 [69.61]	*	95.42 [81.97]	95.58 [80.52]	95.58 [81.66]	95.45 [82.08]	95.56 [81.60]
P. hospita DSM 17164T	87.99 [47.54]	93.03 [60.97]	93.03 [60.97]	95.42 [71.94]	*	99.25 [84.15]	98.41 [82.73]	99.22 [85.05]	99.22 [84.49]
P. terrae BS007	87.99 [47.98]	93.17 [62.44]	93.17 [62.44]	95.58 [73.01]	99.25 [86.41]	*	98.40 [87.29]	99.49 [89.94]	99.48 [89.98]
P. terrae BS437	87.99 [47.08]	93.16 [61.33]	93.16 [61.33]	95.58 [72.05]	98.41 [83.22]	98.40 [85.40]	*	98.45 [85.00]	98.44 [85.01]
P. terrae BS001	87.97 [47.44]	93.06 [61.99]	93.06 [61.98]	95.45 [72.92]	99.22 [85.57]	99.48 [88.28]	98.45 [85.60]	*	99.98 [99.73]
P. terrae BS110	87.97 [47.21]	93.16 [61.47]	93.16 [61.47]	95.56 [72.65]	99.22 [85.41]	99.48 [88.49]	98.44 [85.50]	99.98 [99.78]	*
Above cutoff (> 95%)
ANIb (aligned nucleotides)
GENOMES	P. phymatum STM815	P. caribensis MWAP64	P. caribensis DSM 13236T	P. terrae DSM 17804T	P. hospita DSM 17164T	P. terrae BS007	P. terrae BS437	P. terrae BS001	P. terrae BS110
P. phymatum STM815	*	84.97 [66.50]	84.98 [66.47]	84.94 [66.61]	85.02 [67.84]	84.96 [66.63]	84.88 [67.35]	85.00 [67.38]	84.95 [66.75]
P. caribensis MWAP64	84.57 [64.65]	*	100.00 [98.90]	91.30 [76.74]	91.37 [76.64]	91.60 [74.99]	91.59 [75.51]	91.57 [76.28]	91.60 [74.94]
P. caribensis DSM 13236T	84.49 [64.90]	100.00 [98.91]	*	91.33 [76.75]	91.41 [76.64]	91.58 [74.99]	91.64 [75.41]	91.55 [76.36]	91.58 [74.93]
P. terrae DSM 17804T	83.89 [60.01]	90.56 [71.00]	90.56 [71.01]	*	94.09 [81.40]	94.13 [78.87]	94.23 [79.28]	94.09 [81.16]	94.10 [79.72]
P. hospita DSM 17164T	83.61 [54.79]	90.01 [63.38]	90.01 [63.39]	93.41 [72.70]	*	97.88 [82.64]	97.04 [81.16]	97.85 [85.05]	97.76 [83.34]
P. terrae BS007	83.55 [57.04]	90.15 [65.86]	90.16 [65.86]	93.38 [74.95]	97.85 [87.72]	*	97.22 [87.35]	98.42 [90.70]	98.38 [90.51]
P. terrae BS437	83.35 [56.20]	90.02 [64.99]	90.02 [64.98]	93.33 [74.13]	96.87 [84.54]	97.12 [85.51]	*	97.12 [85.86]	97.06 [85.58]
P. terrae BS001	83.47 [55.65]	90.04 [64.91]	90.03 [64.94]	93.29 [74.50]	97.78 [87.03]	98.38 [87.41]	97.19 [84.63]	*	99.88 [97.23]
P. terrae BS110	83.38 [56.27]	90.00 [65.14]	90.01 [65.12]	93.29 [74.67]	97.75 [86.92]	98.34 [88.75]	97.14 [85.80]	99.96 [98.81]	*
Above cutoff (> 95%)
TETRA values
GENOMES	P. phymatum STM815	P. caribensis MWAP64	P. caribensis DSM 13236T	P. terrae DSM 17804T	P. hospita DSM 17164T	P. terrae BS007	P. terrae BS437	P. terrae BS001	P. terrae BS110
P. phymatum STM815	*	0.99327	0.99328	0.99164	0.99446	0.99553	0.99556	0.99434	0.99533
P. caribensis MWAP64	0.99327	*	1.0	0.99702	0.99623	0.9952	0.99509	0.99612	0.99509
P. caribensis DSM 13236T	0.99328	1.0	*	0.99702	0.99623	0.9952	0.9951	0.99613	0.9951
P. terrae DSM 17804T	0.99164	0.99702	0.99702	*	0.99784	0.99658	0.99667	0.99789	0.99682
P. hospita DSM 17164T	0.99446	0.99623	0.99623	0.99784	*	0.99863	0.99905	0.99974	0.99893
P. terrae BS007	0.99553	0.9952	0.9952	0.99658	0.99863	*	0.99974	0.99914	0.99985
P. terrae BS437	0.99556	0.99509	0.9951	0.99667	0.99905	0.99974	*	0.99939	0.99982
P. terrae BS001	0.99434	0.99612	0.99613	0.99789	0.99974	0.99914	0.99939	*	0.99946
P. terrae BS110	0.99533	0.99509	0.9951	0.99682	0.99893	0.99985	0.99982	0.99946	*
Above cutoff (> 0.999)

## Sheet: TS4
Table supplementary 4. Tetra Correlation Search (TCS) values
TCA P. terrae DSM 17804T
Pos.	Species (genome)	Domain / Phylum / Class / Order / Family	Z-Score
1	Burkholderia sp. BT03	Bacteria / Proteobacteria / Betaproteobacteria / Burkholderiales / Burkholderiaceae	0.99824
2	Paraburkholderia terrae BS001	Bacteria / Proteobacteria / Betaproteobacteria / Burkholderiales / Burkholderiaceae	0.99789
3	Paraburkholderia phymatum STM815	Bacteria / Proteobacteria / Betaproteobacteria / Burkholderiales / Burkholderiaceae	0.99164
4	Paraburkholderia graminis C4D1M	Bacteria / Proteobacteria / Betaproteobacteria / Burkholderiales / Burkholderiaceae	0.9338
5	Paraburkholderia phenoliruptrix BR3459a	Bacteria / Proteobacteria / Betaproteobacteria / Burkholderiales / Burkholderiaceae	0.92254
6	Burkholderia sp. CCGE1001	Bacteria / Proteobacteria / Betaproteobacteria / Burkholderiales / Burkholderiaceae	0.91775
7	Burkholderia sp. RPE64	Bacteria / Proteobacteria / Betaproteobacteria / Burkholderiales / Burkholderiaceae	0.91504
8	Burkholderia sp. YI23	Bacteria / Proteobacteria / Betaproteobacteria / Burkholderiales / Burkholderiaceae	0.91419
9	Burkholderia jiangsuensis MP-1	Bacteria / Proteobacteria / Betaproteobacteria / Burkholderiales / Burkholderiaceae	0.91098
10	Burkholderia sp. RPE67	Bacteria / Proteobacteria / Betaproteobacteria / Burkholderiales / Burkholderiaceae	0.91057
Above cutoff (>0.999)
In range (> 0.989)
TCA P. hospita DSM 17164T
Pos.	Species	Domain / Phylum / Class / Order / Family	Z-Score
1	Paraburkholderia terrae BS001	Bacteria / Proteobacteria / Betaproteobacteria / Burkholderiales / Burkholderiaceae	0.99974
2	Burkholderia sp. BT03	Bacteria / Proteobacteria / Betaproteobacteria / Burkholderiales / Burkholderiaceae	0.99956
3	Paraburkholderia phymatum STM815	Bacteria / Proteobacteria / Betaproteobacteria / Burkholderiales / Burkholderiaceae	0.99446
4	Paraburkholderia graminis C4D1M	Bacteria / Proteobacteria / Betaproteobacteria / Burkholderiales / Burkholderiaceae	0.93786
5	Paraburkholderia phenoliruptrix BR3459a	Bacteria / Proteobacteria / Betaproteobacteria / Burkholderiales / Burkholderiaceae	0.93043
6	Burkholderia sp. CCGE1001	Bacteria / Proteobacteria / Betaproteobacteria / Burkholderiales / Burkholderiaceae	0.9248
7	Burkholderia sp. YI23	Bacteria / Proteobacteria / Betaproteobacteria / Burkholderiales / Burkholderiaceae	0.91889
8	Paraburkholderia glathei DSM 50014	Bacteria / Proteobacteria / Betaproteobacteria / Burkholderiales / Burkholderiaceae	0.91776
9	Burkholderia sp. RPE64	Bacteria / Proteobacteria / Betaproteobacteria / Burkholderiales / Burkholderiaceae	0.91773
10	Burkholderia jiangsuensis MP-1	Bacteria / Proteobacteria / Betaproteobacteria / Burkholderiales / Burkholderiaceae	0.91679
TCA P. caribensis DSM 13236T
Pos.	Species	Domain / Phylum / Class / Order / Family	Z-Score
1	Burkholderia sp. BT03	Bacteria / Proteobacteria / Betaproteobacteria / Burkholderiales / Burkholderiaceae	0.99651
2	Paraburkholderia terrae BS001	Bacteria / Proteobacteria / Betaproteobacteria / Burkholderiales / Burkholderiaceae	0.99613
3	Paraburkholderia phymatum STM815	Bacteria / Proteobacteria / Betaproteobacteria / Burkholderiales / Burkholderiaceae	0.99328
4	Paraburkholderia graminis C4D1M	Bacteria / Proteobacteria / Betaproteobacteria / Burkholderiales / Burkholderiaceae	0.93404
5	Paraburkholderia phenoliruptrix BR3459a	Bacteria / Proteobacteria / Betaproteobacteria / Burkholderiales / Burkholderiaceae	0.92909
6	Burkholderia sp. CCGE1001	Bacteria / Proteobacteria / Betaproteobacteria / Burkholderiales / Burkholderiaceae	0.92463
7	Burkholderia sp. RPE64	Bacteria / Proteobacteria / Betaproteobacteria / Burkholderiales / Burkholderiaceae	0.91533
8	Burkholderia sp. YI23	Bacteria / Proteobacteria / Betaproteobacteria / Burkholderiales / Burkholderiaceae	0.91398
9	Paraburkholderia phytofirmans PsJN	Bacteria / Proteobacteria / Betaproteobacteria / Burkholderiales / Burkholderiaceae	0.91262
10	Paraburkholderia glathei DSM 50014	Bacteria / Proteobacteria / Betaproteobacteria / Burkholderiales / Burkholderiaceae	0.91219

## Sheet: TS5
Table supplementary 5. Cluster of unique genes.
Paraburkholderia terrae BS007
Cluster #	#proteins	Proteins IDs in fasta file	Protein example	Accession	Annotation	GO	Evalue
cluster69	7	BS007|BTI_v2_6540001;BS007|BTI_v2_4930036;BS007|BTI_v2_6160007;BS007|BTI_v2_6550001;BS007|BTI_v2_4940001;BS007|BTI_v2_1310001;BS007|BTI_v2_6560002;	BS007|BTI_v2_6540001	N/A	N/A	N/A	N/A
cluster6246	4	BS007|BTI_v2_1580001;BS007|BTI_v2_1290026;BS007|BTI_v2_6420005;BS007|BTI_v2_5470017;	BS007|BTI_v2_1580001	N/A	N/A	N/A	N/A
cluster6247	4	BS007|BTI_v2_3700010;BS007|BTI_v2_3700005;BS007|BTI_v2_5340004;BS007|BTI_v2_5340005;	BS007|BTI_v2_3700010	P28614	Acetoin catabolism regulatory protein	GO:0005524; F:ATP binding; IEA:UniProtKB-KW; GO:0043565; F:sequence-specific DNA binding; IEA:InterPro; GO:0045150; P:acetoin catabolic process; IEA:UniProtKB-KW; GO:0000160; P:phosphorelay signal transduction system; IEA:UniProtKB-KW; GO:0006355; P:regulation of transcription, DNA-templated; IEA:UniProtKB-KW; GO:0006351; P:transcription, DNA-templated; IEA:UniProtKB-KW	2.5e-67
cluster7894	3	BS007|BTI_v2_430089;BS007|BTI_v2_430038;BS007|BTI_v2_430045;	BS007|BTI_v2_430089	N/A	N/A	N/A	N/A
cluster7895	3	BS007|BTI_v2_5720001;BS007|BTI_v2_7380005;BS007|BTI_v2_7700001;	BS007|BTI_v2_5720001	N/A	N/A	N/A	N/A
cluster7896	3	BS007|BTI_v2_1090042;BS007|BTI_v2_1090041;BS007|BTI_v2_6140007;	BS007|BTI_v2_1090042	P0A2C6	D-ribose-binding periplasmic protein	GO:0042597; C:periplasmic space; IEA:UniProtKB-KW; GO:0008643; P:carbohydrate transport; IEA:UniProtKB-KW; GO:0006935; P:chemotaxis; IEA:UniProtKB-KW	4e-23
cluster7897	3	BS007|BTI_v2_920003;BS007|BTI_v2_5800004;BS007|BTI_v2_6190012;	BS007|BTI_v2_920003	N/A	N/A	N/A	N/A
cluster10315	2	BS007|BTI_v2_3090008;BS007|BTI_v2_1360001;	BS007|BTI_v2_3090008	P76071	Transposase InsH for insertion sequence element IS5Y	GO:0003677; F:DNA binding; IEA:UniProtKB-KW; GO:0004803; F:transposase activity; IEA:InterPro; GO:0006313; P:transposition, DNA-mediated; IEA:InterPro	2.3e-16
cluster10316	2	BS007|BTI_v2_4950029;BS007|BTI_v2_4930007;	BS007|BTI_v2_4950029	N/A	N/A	N/A	N/A
cluster10317	2	BS007|BTI_v2_4100001;BS007|BTI_v2_4230001;	BS007|BTI_v2_4100001	N/A	N/A	N/A	N/A
cluster10318	2	BS007|BTI_v2_7810008;BS007|BTI_v2_930015;	BS007|BTI_v2_7810008	N/A	N/A	N/A	N/A
cluster10319	2	BS007|BTI_v2_1090052;BS007|BTI_v2_1090021;	BS007|BTI_v2_1090052	A3NKP8	NAD/NADP-dependent betaine aldehyde dehydrogenase {ECO:0000255|HAMAP-Rule:MF_00804}	GO:0008802; F:betaine-aldehyde dehydrogenase activity; IEA:UniProtKB-HAMAP; GO:0046872; F:metal ion binding; IEA:UniProtKB-KW; GO:0019285; P:glycine betaine biosynthetic process from choline; IEA:UniProtKB-HAMAP	9.8e-106
cluster10320	2	BS007|BTI_v2_2490038;BS007|BTI_v2_6180012;	BS007|BTI_v2_2490038	N/A	N/A	N/A	N/A
cluster10321	2	BS007|BTI_v2_930014;BS007|BTI_v2_7810007;	BS007|BTI_v2_930014	N/A	N/A	N/A	N/A
cluster10322	2	BS007|BTI_v2_920002;BS007|BTI_v2_5800003;	BS007|BTI_v2_920002	N/A	N/A	N/A	N/A
cluster10323	2	BS007|BTI_v2_5840011;BS007|BTI_v2_1950002;	BS007|BTI_v2_5840011	N/A	N/A	N/A	N/A
cluster10324	2	BS007|BTI_v2_7590015;BS007|BTI_v2_2540038;	BS007|BTI_v2_7590015	P9WLW4	Uncharacterized protein MT1555	N/A	4.5e-16
cluster10325	2	BS007|BTI_v2_6560007;BS007|BTI_v2_4570023;	BS007|BTI_v2_6560007	N/A	N/A	N/A	N/A
cluster10326	2	BS007|BTI_v2_4200001;BS007|BTI_v2_4680005;	BS007|BTI_v2_4200001	N/A	N/A	N/A	N/A
cluster10327	2	BS007|BTI_v2_4130002;BS007|BTI_v2_4120003;	BS007|BTI_v2_4130002	N/A	N/A	N/A	N/A
cluster10328	2	BS007|BTI_v2_6150001;BS007|BTI_v2_6160002;	BS007|BTI_v2_6150001	N/A	N/A	N/A	N/A
cluster10329	2	BS007|BTI_v2_6370013;BS007|BTI_v2_6510001;	BS007|BTI_v2_6370013	O30513	Benzoate transport protein	GO:0016021; C:integral component of membrane; IEA:UniProtKB-KW; GO:0005886; C:plasma membrane; IEA:UniProtKB-KW; GO:0005215; F:transporter activity; IEA:InterPro; GO:0055085; P:transmembrane transport; IEA:InterPro	5.3e-98
cluster10330	2	BS007|BTI_v2_5830003;BS007|BTI_v2_4560001;	BS007|BTI_v2_5830003	N/A	N/A	N/A	N/A
cluster10331	2	BS007|BTI_v2_2980058;BS007|BTI_v2_2980059;	BS007|BTI_v2_2980058	N/A	N/A	N/A	N/A
cluster10332	2	BS007|BTI_v2_4210040;BS007|BTI_v2_1260002;	BS007|BTI_v2_4210040	N/A	N/A	N/A	N/A
cluster10333	2	BS007|BTI_v2_1150009;BS007|BTI_v2_4210038;	BS007|BTI_v2_1150009	N/A	N/A	N/A	N/A
cluster10334	2	BS007|BTI_v2_6530001;BS007|BTI_v2_6500003;	BS007|BTI_v2_6530001	N/A	N/A	N/A	N/A
cluster10335	2	BS007|BTI_v2_6420001;BS007|BTI_v2_2290004;	BS007|BTI_v2_6420001	N/A	N/A	N/A	N/A
cluster10336	2	BS007|BTI_v2_3150002;BS007|BTI_v2_1920065;	BS007|BTI_v2_3150002	N/A	N/A	N/A	N/A
cluster10337	2	BS007|BTI_v2_6370001;BS007|BTI_v2_2130005;	BS007|BTI_v2_6370001	P9WGF6	Probable sulfate transporter MT1781	GO:0016021; C:integral component of membrane; IEA:UniProtKB-KW; GO:0005886; C:plasma membrane; IEA:UniProtKB-KW; GO:0008271; F:secondary active sulfate transmembrane transporter activity; IEA:InterPro	2.5e-65
cluster10338	2	BS007|BTI_v2_910003;BS007|BTI_v2_5780014;	BS007|BTI_v2_910003	N/A	N/A	N/A	N/A
cluster10339	2	BS007|BTI_v2_430115;BS007|BTI_v2_430103;	BS007|BTI_v2_430115	N/A	N/A	N/A	N/A
cluster10340	2	BS007|BTI_v2_4950003;BS007|BTI_v2_6410026;	BS007|BTI_v2_4950003	N/A	N/A	N/A	N/A
cluster10341	2	BS007|BTI_v2_350025;BS007|BTI_v2_3450001;	BS007|BTI_v2_350025	N/A	N/A	N/A	N/A
cluster10342	2	BS007|BTI_v2_5800006;BS007|BTI_v2_5810001;	BS007|BTI_v2_5800006	N/A	N/A	N/A	N/A
cluster10343	2	BS007|BTI_v2_5800001;BS007|BTI_v2_920001;	BS007|BTI_v2_5800001	N/A	N/A	N/A	N/A
cluster10344	2	BS007|BTI_v2_2490036;BS007|BTI_v2_6190001;	BS007|BTI_v2_2490036	N/A	N/A	N/A	N/A
cluster10345	2	BS007|BTI_v2_1150005;BS007|BTI_v2_660001;	BS007|BTI_v2_1150005	N/A	N/A	N/A	N/A
cluster10346	2	BS007|BTI_v2_3060002;BS007|BTI_v2_3040001;	BS007|BTI_v2_3060002	N/A	N/A	N/A	N/A
cluster10347	2	BS007|BTI_v2_1230007;BS007|BTI_v2_1250001;	BS007|BTI_v2_1230007	P55643	Putative transposase y4rJ	GO:0003677; F:DNA binding; IEA:UniProtKB-KW; GO:0004803; F:transposase activity; IEA:InterPro; GO:0006313; P:transposition, DNA-mediated; IEA:InterPro	1.6e-16
cluster10348	2	BS007|BTI_v2_1090006;BS007|BTI_v2_1090051;	BS007|BTI_v2_1090006	P54956	Uncharacterized protein YxeQ	GO:0047547; F:2-methylcitrate dehydratase activity; IEA:InterPro; GO:0019543; P:propionate catabolic process; IEA:InterPro	3.8e-35
cluster10349	2	BS007|BTI_v2_6170014;BS007|BTI_v2_6180007;	BS007|BTI_v2_6170014	Q2W3H2	D-amino acid dehydrogenase {ECO:0000255|HAMAP-Rule:MF_01202}	GO:0008718; F:D-amino-acid dehydrogenase activity; IEA:UniProtKB-HAMAP; GO:0055130; P:D-alanine catabolic process; IEA:UniProtKB-UniPathway	8.4e-16
cluster10350	2	BS007|BTI_v2_920004;BS007|BTI_v2_5800005;	BS007|BTI_v2_920004	N/A	N/A	N/A	N/A
cluster10351	2	BS007|BTI_v2_6170005;BS007|BTI_v2_1580007;	BS007|BTI_v2_6170005	P50359	Uncharacterized protein y4hO	N/A	7e-31
cluster10352	2	BS007|BTI_v2_4140002;BS007|BTI_v2_1780001;	BS007|BTI_v2_4140002	N/A	N/A	N/A	N/A
cluster10353	2	BS007|BTI_v2_1380014;BS007|BTI_v2_6490021;	BS007|BTI_v2_1380014	N/A	N/A	N/A	N/A
cluster10354	2	BS007|BTI_v2_3840026;BS007|BTI_v2_2580001;	BS007|BTI_v2_3840026	N/A	N/A	N/A	N/A
cluster10355	2	BS007|BTI_v2_1510002;BS007|BTI_v2_1950031;	BS007|BTI_v2_1510002	N/A	N/A	N/A	N/A
cluster10356	2	BS007|BTI_v2_4950028;BS007|BTI_v2_4950051;	BS007|BTI_v2_4950028	N/A	N/A	N/A	N/A
cluster10357	2	BS007|BTI_v2_430105;BS007|BTI_v2_430102;	BS007|BTI_v2_430105	N/A	N/A	N/A	N/A
cluster10358	2	BS007|BTI_v2_4950013;BS007|BTI_v2_6410034;	BS007|BTI_v2_4950013	Q2SL36	Probable periplasmic serine endoprotease DegP-like	GO:0042597; C:periplasmic space; IEA:UniProtKB-KW; GO:0004252; F:serine-type endopeptidase activity; IEA:InterPro; GO:0006950; P:response to stress; IEA:UniProtKB-KW	7.9e-76
cluster10359	2	BS007|BTI_v2_470008;BS007|BTI_v2_6370004;	BS007|BTI_v2_470008	P0CF88	Transposase InsI for insertion sequence element IS30A	GO:0032993; C:protein-DNA complex; IDA:EcoCyc; GO:0032135; F:DNA insertion or deletion binding; IDA:EcoCyc; GO:0043565; F:sequence-specific DNA binding; IDA:EcoCyc; GO:0004803; F:transposase activity; IEA:InterPro; GO:0015074; P:DNA integration; IEA:InterPro; GO:0006313; P:transposition, DNA-mediated; IDA:EcoCyc	3.5e-18
Paraburkholderia terrae DSM 17804T
Cluster #	#proteins	Proteins IDs in fasta file	Protein example	Accession	Annotation	GO	Evalue
cluster76	6	P_terrae1|PT17804T_v1_21836;P_terrae1|PT17804T_v1_11826;P_terrae1|PT17804T_v1_21232;P_terrae1|PT17804T_v1_21851;P_terrae1|PT17804T_v1_30056;P_terrae1|PT17804T_v1_21721;	P_terrae1|PT17804T_v1_21836	N/A	N/A	N/A	N/A
cluster206	5	P_terrae1|PT17804T_v1_13485;P_terrae1|PT17804T_v1_13399;P_terrae1|PT17804T_v1_13455;P_terrae1|PT17804T_v1_22218;P_terrae1|PT17804T_v1_10698;	P_terrae1|PT17804T_v1_13485	N/A	N/A	N/A	N/A
cluster216	4	P_terrae1|PT17804T_v1_20410;P_terrae1|PT17804T_v1_32105;P_terrae1|PT17804T_v1_12981;P_terrae1|PT17804T_v1_31586;	P_terrae1|PT17804T_v1_20410	N/A	N/A	N/A	N/A
cluster6263	3	P_terrae1|PT17804T_v1_40752;P_terrae1|PT17804T_v1_31885;P_terrae1|PT17804T_v1_40759;	P_terrae1|PT17804T_v1_40752	Q43975	Probable 4-hydroxybenzoate transporter PcaK	GO:0016021; C:integral component of membrane; IEA:UniProtKB-KW; GO:0005886; C:plasma membrane; IEA:UniProtKB-KW; GO:0005215; F:transporter activity; IEA:InterPro; GO:0055085; P:transmembrane transport; IEA:InterPro	6.1e-12
cluster6265	3	P_terrae1|PT17804T_v1_31258;P_terrae1|PT17804T_v1_31335;P_terrae1|PT17804T_v1_31547;	P_terrae1|PT17804T_v1_31258	N/A	N/A	N/A	N/A
cluster6266	3	P_terrae1|PT17804T_v1_40240;P_terrae1|PT17804T_v1_40246;P_terrae1|PT17804T_v1_40241;	P_terrae1|PT17804T_v1_40240	N/A	N/A	N/A	N/A
cluster6267	3	P_terrae1|PT17804T_v1_40330;P_terrae1|PT17804T_v1_31358;P_terrae1|PT17804T_v1_40071;	P_terrae1|PT17804T_v1_40330	N/A	N/A	N/A	N/A
cluster7890	3	P_terrae1|PT17804T_v1_12251;P_terrae1|PT17804T_v1_22916;P_terrae1|PT17804T_v1_22945;	P_terrae1|PT17804T_v1_12251	N/A	N/A	N/A	N/A
cluster7891	3	P_terrae1|PT17804T_v1_12295;P_terrae1|PT17804T_v1_31364;P_terrae1|PT17804T_v1_40064;	P_terrae1|PT17804T_v1_12295	N/A	N/A	N/A	N/A
cluster7892	3	P_terrae1|PT17804T_v1_40769;P_terrae1|PT17804T_v1_40768;P_terrae1|PT17804T_v1_40793;	P_terrae1|PT17804T_v1_40769	Q9R9M8	Protein aau3	GO:0051537; F:2 iron, 2 sulfur cluster binding; IEA:UniProtKB-KW; GO:0003677; F:DNA binding; IEA:UniProtKB-KW; GO:0046872; F:metal ion binding; IEA:UniProtKB-KW	5.8e-05
cluster7978	2	P_terrae1|PT17804T_v1_31505;P_terrae1|PT17804T_v1_40843;	P_terrae1|PT17804T_v1_31505	P94212	N-acyl-D-aspartate deacylase	GO:0005737; C:cytoplasm; IEA:UniProtKB-KW; GO:0047422; F:N-acyl-D-aspartate deacylase activity; IEA:UniProtKB-EC; GO:0008270; F:zinc ion binding; IEA:InterPro	9.7e-146
cluster7979	2	P_terrae1|PT17804T_v1_31585;P_terrae1|PT17804T_v1_32104;	P_terrae1|PT17804T_v1_31585	N/A	N/A	N/A	N/A
cluster7980	2	P_terrae1|PT17804T_v1_32042;P_terrae1|PT17804T_v1_31402;	P_terrae1|PT17804T_v1_32042	P86325	Carboxylesterase {ECO:0000303|Ref.1}	GO:0005576; C:extracellular region; IDA:UniProtKB; GO:0052689; F:carboxylic ester hydrolase activity; IDA:UniProtKB; GO:0008152; P:metabolic process; IDA:GOC	1.3e-54
cluster7981	2	P_terrae1|PT17804T_v1_31383;P_terrae1|PT17804T_v1_31435;	P_terrae1|PT17804T_v1_31383	O31500	Uncharacterized HTH-type transcriptional regulator YerO	GO:0003677; F:DNA binding; IEA:UniProtKB-KW; GO:0006355; P:regulation of transcription, DNA-templated; IEA:UniProtKB-KW; GO:0006351; P:transcription, DNA-templated; IEA:UniProtKB-KW	3e-08
cluster7982	2	P_terrae1|PT17804T_v1_40023;P_terrae1|PT17804T_v1_31224;	P_terrae1|PT17804T_v1_40023	N/A	N/A	N/A	N/A
cluster7983	2	P_terrae1|PT17804T_v1_32603;P_terrae1|PT17804T_v1_40733;	P_terrae1|PT17804T_v1_32603	P22636	Protocatechuate 4,5-dioxygenase beta chain	GO:0008198; F:ferrous iron binding; IEA:InterPro; GO:0018579; F:protocatechuate 4,5-dioxygenase activity; IEA:UniProtKB-EC; GO:0019439; P:aromatic compound catabolic process; IEA:UniProtKB-KW	1.1e-07
cluster7984	2	P_terrae1|PT17804T_v1_40598;P_terrae1|PT17804T_v1_22653;	P_terrae1|PT17804T_v1_40598	N/A	N/A	N/A	N/A
cluster7985	2	P_terrae1|PT17804T_v1_12678;P_terrae1|PT17804T_v1_40643;	P_terrae1|PT17804T_v1_12678	N/A	N/A	N/A	N/A
cluster10276	2	P_terrae1|PT17804T_v1_40555;P_terrae1|PT17804T_v1_40076;	P_terrae1|PT17804T_v1_40555	N/A	N/A	N/A	N/A
cluster10277	2	P_terrae1|PT17804T_v1_40231;P_terrae1|PT17804T_v1_40239;	P_terrae1|PT17804T_v1_40231	N/A	N/A	N/A	N/A
cluster10278	2	P_terrae1|PT17804T_v1_31226;P_terrae1|PT17804T_v1_30452;	P_terrae1|PT17804T_v1_31226	O34663	Uncharacterized MFS-type transporter YbcL	GO:0016021; C:integral component of membrane; IEA:UniProtKB-KW; GO:0005886; C:plasma membrane; IEA:UniProtKB-KW; GO:0055085; P:transmembrane transport; IEA:InterPro	4.2e-43
cluster10279	2	P_terrae1|PT17804T_v1_31392;P_terrae1|PT17804T_v1_31394;	P_terrae1|PT17804T_v1_31392	N/A	N/A	N/A	N/A
cluster10280	2	P_terrae1|PT17804T_v1_22655;P_terrae1|PT17804T_v1_40600;	P_terrae1|PT17804T_v1_22655	P0AEC4	Aerobic respiration control sensor protein ArcB	GO:0016021; C:integral component of membrane; IEA:UniProtKB-KW; GO:0005886; C:plasma membrane; IEA:UniProtKB-KW; GO:0005524; F:ATP binding; IEA:UniProtKB-KW; GO:0000155; F:phosphorelay sensor kinase activity; IEA:InterPro; GO:0006355; P:regulation of transcription, DNA-templated; IEA:UniProtKB-KW; GO:0006351; P:transcription, DNA-templated; IEA:UniProtKB-KW	8.7e-24
cluster10281	2	P_terrae1|PT17804T_v1_21949;P_terrae1|PT17804T_v1_21950;	P_terrae1|PT17804T_v1_21949	P0AFT4	Inner membrane amino-acid ABC transporter permease protein YecS	GO:0016021; C:integral component of membrane; IEA:UniProtKB-KW; GO:0005886; C:plasma membrane; IEA:UniProtKB-KW; GO:0005215; F:transporter activity; IEA:InterPro; GO:0006865; P:amino acid transport; IEA:UniProtKB-KW	1.4e-27
cluster10282	2	P_terrae1|PT17804T_v1_40601;P_terrae1|PT17804T_v1_22656;	P_terrae1|PT17804T_v1_40601	N/A	N/A	N/A	N/A
cluster10283	2	P_terrae1|PT17804T_v1_22426;P_terrae1|PT17804T_v1_22429;	P_terrae1|PT17804T_v1_22426	Q93PU7	Uncharacterized HTH-type transcriptional regulator TtgW	GO:0003677; F:DNA binding; IEA:UniProtKB-KW; GO:0006355; P:regulation of transcription, DNA-templated; IEA:UniProtKB-KW; GO:0006351; P:transcription, DNA-templated; IEA:UniProtKB-KW	0.00068
cluster10284	2	P_terrae1|PT17804T_v1_31552;P_terrae1|PT17804T_v1_31557;	P_terrae1|PT17804T_v1_31552	N/A	N/A	N/A	N/A
cluster10285	2	P_terrae1|PT17804T_v1_20477;P_terrae1|PT17804T_v1_40037;	P_terrae1|PT17804T_v1_20477	Q00594	Medium-chain-fatty-acid--CoA ligase	GO:0005737; C:cytoplasm; IEA:UniProtKB-KW; GO:0005524; F:ATP binding; IEA:UniProtKB-KW; GO:0016874; F:ligase activity; IEA:UniProtKB-KW; GO:0046872; F:metal ion binding; IEA:UniProtKB-KW; GO:0006631; P:fatty acid metabolic process; IEA:UniProtKB-UniPathway	3.3e-158
cluster10286	2	P_terrae1|PT17804T_v1_31379;P_terrae1|PT17804T_v1_31453;	P_terrae1|PT17804T_v1_31379	P0ADI7	Isochorismatase family protein YecD	GO:0016787; F:hydrolase activity; IEA:UniProtKB-KW	3.1e-06
cluster10287	2	P_terrae1|PT17804T_v1_40463;P_terrae1|PT17804T_v1_40474;	P_terrae1|PT17804T_v1_40463	P63534	Putative flavin-containing monoamine oxidase AofH	GO:0016491; F:oxidoreductase activity; IEA:UniProtKB-KW	2.3e-70
cluster10288	2	P_terrae1|PT17804T_v1_31405;P_terrae1|PT17804T_v1_32039;	P_terrae1|PT17804T_v1_31405	P52661	HTH-type transcriptional regulator GbpR	GO:0003677; F:DNA binding; IEA:UniProtKB-KW; GO:0003700; F:sequence-specific DNA binding transcription factor activity; IEA:InterPro; GO:0006351; P:transcription, DNA-templated; IEA:UniProtKB-KW	9e-25
cluster10289	2	P_terrae1|PT17804T_v1_31193;P_terrae1|PT17804T_v1_31194;	P_terrae1|PT17804T_v1_31193	N/A	N/A	N/A	N/A
cluster10290	2	P_terrae1|PT17804T_v1_40760;P_terrae1|PT17804T_v1_32597;	P_terrae1|PT17804T_v1_40760	P24305	Outer membrane porin protein 32	GO:0009279; C:cell outer membrane; IEA:UniProtKB-KW; GO:0046930; C:pore complex; IEA:UniProtKB-KW; GO:0015288; F:porin activity; IEA:UniProtKB-KW; GO:0006811; P:ion transport; IEA:UniProtKB-KW	5.8e-21
cluster10291	2	P_terrae1|PT17804T_v1_31273;P_terrae1|PT17804T_v1_30451;	P_terrae1|PT17804T_v1_31273	P9WLN8	Uncharacterized protein MT2054	GO:0003824; F:catalytic activity; IEA:InterPro	3.9e-21
cluster10292	2	P_terrae1|PT17804T_v1_22654;P_terrae1|PT17804T_v1_40599;	P_terrae1|PT17804T_v1_22654	P29369	Glycerol metabolism activator	GO:0003677; F:DNA binding; IEA:UniProtKB-KW; GO:0003700; F:sequence-specific DNA binding transcription factor activity; IEA:InterPro; GO:0006071; P:glycerol metabolic process; IEA:UniProtKB-KW; GO:0000160; P:phosphorelay signal transduction system; IEA:UniProtKB-KW; GO:0006351; P:transcription, DNA-templated; IEA:UniProtKB-KW	4.4e-22
cluster10293	2	P_terrae1|PT17804T_v1_20530;P_terrae1|PT17804T_v1_40692;	P_terrae1|PT17804T_v1_20530	Q6GIM7	Thioredoxin reductase	GO:0005737; C:cytoplasm; IEA:UniProtKB-KW; GO:0050660; F:flavin adenine dinucleotide binding; IEA:InterPro; GO:0004791; F:thioredoxin-disulfide reductase activity; IEA:UniProtKB-EC; GO:0019430; P:removal of superoxide radicals; IEA:InterPro	9e-39
cluster10294	2	P_terrae1|PT17804T_v1_40244;P_terrae1|PT17804T_v1_40233;	P_terrae1|PT17804T_v1_40244	Q8VV01	HTH-type transcriptional repressor DasR	GO:0005737; C:cytoplasm; IEA:UniProtKB-KW; GO:0003677; F:DNA binding; IEA:UniProtKB-KW; GO:0003700; F:sequence-specific DNA binding transcription factor activity; IEA:InterPro; GO:0006351; P:transcription, DNA-templated; IEA:UniProtKB-KW	2.2e-09
cluster10295	2	P_terrae1|PT17804T_v1_40794;P_terrae1|PT17804T_v1_40770;	P_terrae1|PT17804T_v1_40794	P32382	NADH oxidase	GO:0051539; F:4 iron, 4 sulfur cluster binding; IEA:UniProtKB-KW; GO:0050660; F:flavin adenine dinucleotide binding; IEA:InterPro; GO:0010181; F:FMN binding; IEA:InterPro; GO:0046872; F:metal ion binding; IEA:UniProtKB-KW; GO:0016491; F:oxidoreductase activity; IEA:UniProtKB-KW	6e-42
cluster10296	2	P_terrae1|PT17804T_v1_40323;P_terrae1|PT17804T_v1_12685;	P_terrae1|PT17804T_v1_40323	N/A	N/A	N/A	N/A
cluster10297	2	P_terrae1|PT17804T_v1_11429;P_terrae1|PT17804T_v1_21838;	P_terrae1|PT17804T_v1_11429	N/A	N/A	N/A	N/A
cluster10298	2	P_terrae1|PT17804T_v1_40622;P_terrae1|PT17804T_v1_31416;	P_terrae1|PT17804T_v1_40622	P30864	Uncharacterized HTH-type transcriptional regulator YafC	GO:0003677; F:DNA binding; IEA:UniProtKB-KW; GO:0003700; F:sequence-specific DNA binding transcription factor activity; IEA:InterPro; GO:0006351; P:transcription, DNA-templated; IEA:UniProtKB-KW	9.6e-16
cluster10299	2	P_terrae1|PT17804T_v1_31523;P_terrae1|PT17804T_v1_31524;	P_terrae1|PT17804T_v1_31523	N/A	N/A	N/A	N/A
cluster10300	2	P_terrae1|PT17804T_v1_40785;P_terrae1|PT17804T_v1_40777;	P_terrae1|PT17804T_v1_40785	Q04778	HTH-type transcriptional regulator AlsR	GO:0003677; F:DNA binding; IEA:UniProtKB-KW; GO:0003700; F:sequence-specific DNA binding transcription factor activity; IEA:InterPro; GO:0045151; P:acetoin biosynthetic process; IEA:UniProtKB-KW; GO:0006351; P:transcription, DNA-templated; IEA:UniProtKB-KW	1.5e-46
cluster10301	2	P_terrae1|PT17804T_v1_22098;P_terrae1|PT17804T_v1_10163;	P_terrae1|PT17804T_v1_22098	O31073	Modification methylase SacI	GO:0003886; F:DNA (cytosine-5-)-methyltransferase activity; IEA:UniProtKB-EC; GO:0009307; P:DNA restriction-modification system; IEA:UniProtKB-KW	8.1e-33
cluster10302	2	P_terrae1|PT17804T_v1_31381;P_terrae1|PT17804T_v1_31456;	P_terrae1|PT17804T_v1_31381	N/A	N/A	N/A	N/A
cluster10303	2	P_terrae1|PT17804T_v1_40740;P_terrae1|PT17804T_v1_40741;	P_terrae1|PT17804T_v1_40740	N/A	N/A	N/A	N/A
cluster10304	2	P_terrae1|PT17804T_v1_30680;P_terrae1|PT17804T_v1_30678;	P_terrae1|PT17804T_v1_30680	P0A0V4	Organic hydroperoxide resistance protein	GO:0006979; P:response to oxidative stress; IEA:InterPro	2.7e-16
cluster10305	2	P_terrae1|PT17804T_v1_31847;P_terrae1|PT17804T_v1_31587;	P_terrae1|PT17804T_v1_31847	N/A	N/A	N/A	N/A
cluster10306	2	P_terrae1|PT17804T_v1_22296;P_terrae1|PT17804T_v1_22294;	P_terrae1|PT17804T_v1_22296	P71040	Major cardiolipin synthase ClsA	GO:0016021; C:integral component of membrane; IEA:UniProtKB-KW; GO:0005886; C:plasma membrane; IEA:UniProtKB-KW; GO:0008808; F:cardiolipin synthase activity; IMP:UniProtKB; GO:0032049; P:cardiolipin biosynthetic process; IMP:UniProtKB; GO:0043934; P:sporulation; IMP:UniProtKB	0.095
cluster10307	2	P_terrae1|PT17804T_v1_22295;P_terrae1|PT17804T_v1_22297;	P_terrae1|PT17804T_v1_22295	Q9JZ25	Uncharacterized protein NMB1327	N/A	0.0027
cluster10308	2	P_terrae1|PT17804T_v1_30455;P_terrae1|PT17804T_v1_31290;	P_terrae1|PT17804T_v1_30455	N/A	N/A	N/A	N/A
cluster10309	2	P_terrae1|PT17804T_v1_21533;P_terrae1|PT17804T_v1_30185;	P_terrae1|PT17804T_v1_21533	N/A	N/A	N/A	N/A
cluster10310	2	P_terrae1|PT17804T_v1_40118;P_terrae1|PT17804T_v1_30831;	P_terrae1|PT17804T_v1_40118	N/A	N/A	N/A	N/A
cluster10311	2	P_terrae1|PT17804T_v1_30688;P_terrae1|PT17804T_v1_30689;	P_terrae1|PT17804T_v1_30688	P0A0V5	Organic hydroperoxide resistance protein	GO:0006979; P:response to oxidative stress; IEA:InterPro	1.1e-12
cluster10312	2	P_terrae1|PT17804T_v1_40332;P_terrae1|PT17804T_v1_40624;	P_terrae1|PT17804T_v1_40332	P94502	Probable tautomerase YrdN	GO:0016853; F:isomerase activity; IEA:UniProtKB-KW; GO:0006725; P:cellular aromatic compound metabolic process; IEA:InterPro	2.1e-36
cluster10313	2	P_terrae1|PT17804T_v1_40727;P_terrae1|PT17804T_v1_40726;	P_terrae1|PT17804T_v1_40727	O32229	Uncharacterized oxidoreductase YvaG	GO:0016491; F:oxidoreductase activity; IEA:UniProtKB-KW	7.6e-36
cluster10314	2	P_terrae1|PT17804T_v1_10444;P_terrae1|PT17804T_v1_20168;	P_terrae1|PT17804T_v1_10444	N/A	N/A	N/A	N/A
Paraburkholderia hospita DSM 17164T
Cluster #	#proteins	Proteins IDs in fasta file	Protein example	Accession	Annotation	GO	Evalue
cluster23	12	P_hospita1|PHOS17164T_v1_10944;P_hospita1|PHOS17164T_v1_10221;P_hospita1|PHOS17164T_v1_11909;P_hospita1|PHOS17164T_v1_12682;P_hospita1|PHOS17164T_v1_13902;P_hospita1|PHOS17164T_v1_20269;P_hospita1|PHOS17164T_v1_21119;P_hospita1|PHOS17164T_v1_21291;P_hospita1|PHOS17164T_v1_30944;P_hospita1|PHOS17164T_v1_11565;P_hospita1|PHOS17164T_v1_21035;P_hospita1|PHOS17164T_v1_20958;	P_hospita1|PHOS17164T_v1_10944	N/A	N/A	N/A	N/A
cluster190	5	P_hospita1|PHOS17164T_v1_40452;P_hospita1|PHOS17164T_v1_40680;P_hospita1|PHOS17164T_v1_60042;P_hospita1|PHOS17164T_v1_40451;P_hospita1|PHOS17164T_v1_60015;	P_hospita1|PHOS17164T_v1_40452	P10021	Transposase for transposon Tn4430	GO:0003677; F:DNA binding; IEA:UniProtKB-KW; GO:0004803; F:transposase activity; IEA:InterPro; GO:0006313; P:transposition, DNA-mediated; IEA:InterPro	2.5e-24
cluster193	5	P_hospita1|PHOS17164T_v1_23193;P_hospita1|PHOS17164T_v1_20964;P_hospita1|PHOS17164T_v1_20983;P_hospita1|PHOS17164T_v1_23161;P_hospita1|PHOS17164T_v1_23165;	P_hospita1|PHOS17164T_v1_23193	N/A	N/A	N/A	N/A
cluster194	5	P_hospita1|PHOS17164T_v1_13880;P_hospita1|PHOS17164T_v1_11727;P_hospita1|PHOS17164T_v1_21512;P_hospita1|PHOS17164T_v1_21579;P_hospita1|PHOS17164T_v1_50714;	P_hospita1|PHOS17164T_v1_13880	N/A	N/A	N/A	N/A
cluster196	5	P_hospita1|PHOS17164T_v1_40643;P_hospita1|PHOS17164T_v1_40769;P_hospita1|PHOS17164T_v1_40794;P_hospita1|PHOS17164T_v1_50224;P_hospita1|PHOS17164T_v1_50307;	P_hospita1|PHOS17164T_v1_40643	N/A	N/A	N/A	N/A
cluster197	5	P_hospita1|PHOS17164T_v1_40815;P_hospita1|PHOS17164T_v1_40424;P_hospita1|PHOS17164T_v1_41097;P_hospita1|PHOS17164T_v1_41111;P_hospita1|PHOS17164T_v1_50724;	P_hospita1|PHOS17164T_v1_40815	N/A	N/A	N/A	N/A
cluster6204	4	P_hospita1|PHOS17164T_v1_40810;P_hospita1|PHOS17164T_v1_50456;P_hospita1|PHOS17164T_v1_50457;P_hospita1|PHOS17164T_v1_50701;	P_hospita1|PHOS17164T_v1_40810	N/A	N/A	N/A	N/A
cluster6206	4	P_hospita1|PHOS17164T_v1_50309;P_hospita1|PHOS17164T_v1_40640;P_hospita1|PHOS17164T_v1_40764;P_hospita1|PHOS17164T_v1_50227;	P_hospita1|PHOS17164T_v1_50309	P83678	Phasin	N/A	2.2e-05
cluster6207	4	P_hospita1|PHOS17164T_v1_12965;P_hospita1|PHOS17164T_v1_13156;P_hospita1|PHOS17164T_v1_13268;P_hospita1|PHOS17164T_v1_13297;	P_hospita1|PHOS17164T_v1_12965	N/A	N/A	N/A	N/A
cluster6210	4	P_hospita1|PHOS17164T_v1_50808;P_hospita1|PHOS17164T_v1_21165;P_hospita1|PHOS17164T_v1_50347;P_hospita1|PHOS17164T_v1_50678;	P_hospita1|PHOS17164T_v1_50808	P16940	Insertion element IS600 uncharacterized 31 kDa protein	GO:0003676; F:nucleic acid binding; IEA:InterPro; GO:0015074; P:DNA integration; IEA:InterPro	1.7e-94
cluster6211	4	P_hospita1|PHOS17164T_v1_50348;P_hospita1|PHOS17164T_v1_21164;P_hospita1|PHOS17164T_v1_50677;P_hospita1|PHOS17164T_v1_50809;	P_hospita1|PHOS17164T_v1_50348	P16939	Insertion element IS600 uncharacterized 11 kDa protein	GO:0003677; F:DNA binding; IEA:InterPro; GO:0004803; F:transposase activity; IEA:InterPro; GO:0006313; P:transposition, DNA-mediated; IEA:InterPro	1.5e-13
cluster6498	3	P_hospita1|PHOS17164T_v1_21202;P_hospita1|PHOS17164T_v1_40341;P_hospita1|PHOS17164T_v1_11780;	P_hospita1|PHOS17164T_v1_21202	N/A	N/A	N/A	N/A
cluster6844	3	P_hospita1|PHOS17164T_v1_22367;P_hospita1|PHOS17164T_v1_11223;P_hospita1|PHOS17164T_v1_20888;	P_hospita1|PHOS17164T_v1_22367	N/A	N/A	N/A	N/A
cluster6848	3	P_hospita1|PHOS17164T_v1_11785;P_hospita1|PHOS17164T_v1_40348;P_hospita1|PHOS17164T_v1_40379;	P_hospita1|PHOS17164T_v1_11785	O32228	Uncharacterized HTH-type transcriptional regulator YvaF	GO:0003677; F:DNA binding; IEA:UniProtKB-KW; GO:0006355; P:regulation of transcription, DNA-templated; IEA:UniProtKB-KW; GO:0006351; P:transcription, DNA-templated; IEA:UniProtKB-KW	0.048
cluster6849	3	P_hospita1|PHOS17164T_v1_40309;P_hospita1|PHOS17164T_v1_12988;P_hospita1|PHOS17164T_v1_13300;	P_hospita1|PHOS17164T_v1_40309	N/A	N/A	N/A	N/A
cluster6852	3	P_hospita1|PHOS17164T_v1_50588;P_hospita1|PHOS17164T_v1_12117;P_hospita1|PHOS17164T_v1_40045;	P_hospita1|PHOS17164T_v1_50588	N/A	N/A	N/A	N/A
cluster6856	3	P_hospita1|PHOS17164T_v1_50482;P_hospita1|PHOS17164T_v1_50629;P_hospita1|PHOS17164T_v1_50633;	P_hospita1|PHOS17164T_v1_50482	N/A	N/A	N/A	N/A
cluster6858	3	P_hospita1|PHOS17164T_v1_22896;P_hospita1|PHOS17164T_v1_11611;P_hospita1|PHOS17164T_v1_12465;	P_hospita1|PHOS17164T_v1_22896	N/A	N/A	N/A	N/A
cluster6859	3	P_hospita1|PHOS17164T_v1_13298;P_hospita1|PHOS17164T_v1_12985;P_hospita1|PHOS17164T_v1_13022;	P_hospita1|PHOS17164T_v1_13298	N/A	N/A	N/A	N/A
cluster6861	3	P_hospita1|PHOS17164T_v1_40809;P_hospita1|PHOS17164T_v1_50700;P_hospita1|PHOS17164T_v1_50476;	P_hospita1|PHOS17164T_v1_40809	P28788	Nitrogen regulation protein NR(II)	GO:0016020; C:membrane; IEA:InterPro; GO:0005524; F:ATP binding; IEA:UniProtKB-KW; GO:0000155; F:phosphorelay sensor kinase activity; IEA:InterPro; GO:0009399; P:nitrogen fixation; IEA:UniProtKB-KW	0.0005
cluster6862	3	P_hospita1|PHOS17164T_v1_40513;P_hospita1|PHOS17164T_v1_40435;P_hospita1|PHOS17164T_v1_40614;	P_hospita1|PHOS17164T_v1_40513	N/A	N/A	N/A	N/A
cluster6863	3	P_hospita1|PHOS17164T_v1_40310;P_hospita1|PHOS17164T_v1_12989;P_hospita1|PHOS17164T_v1_13301;	P_hospita1|PHOS17164T_v1_40310	N/A	N/A	N/A	N/A
cluster6864	3	P_hospita1|PHOS17164T_v1_40615;P_hospita1|PHOS17164T_v1_40301;P_hospita1|PHOS17164T_v1_40613;	P_hospita1|PHOS17164T_v1_40615	P55368	Uncharacterized protein y4bA/y4pH	GO:0016021; C:integral component of membrane; IEA:UniProtKB-KW; GO:0003677; F:DNA binding; IEA:InterPro; GO:0000150; F:recombinase activity; IEA:InterPro	5.7e-91
cluster6866	3	P_hospita1|PHOS17164T_v1_22091;P_hospita1|PHOS17164T_v1_21581;P_hospita1|PHOS17164T_v1_31763;	P_hospita1|PHOS17164T_v1_22091	N/A	N/A	N/A	N/A
cluster6867	3	P_hospita1|PHOS17164T_v1_12280;P_hospita1|PHOS17164T_v1_50098;P_hospita1|PHOS17164T_v1_50079;	P_hospita1|PHOS17164T_v1_12280	N/A	N/A	N/A	N/A
cluster6873	3	P_hospita1|PHOS17164T_v1_50656;P_hospita1|PHOS17164T_v1_12772;P_hospita1|PHOS17164T_v1_13020;	P_hospita1|PHOS17164T_v1_50656	N/A	N/A	N/A	N/A
cluster6874	3	P_hospita1|PHOS17164T_v1_30866;P_hospita1|PHOS17164T_v1_22233;P_hospita1|PHOS17164T_v1_22251;	P_hospita1|PHOS17164T_v1_30866	N/A	N/A	N/A	N/A
cluster6875	3	P_hospita1|PHOS17164T_v1_10469;P_hospita1|PHOS17164T_v1_11024;P_hospita1|PHOS17164T_v1_12522;	P_hospita1|PHOS17164T_v1_10469	N/A	N/A	N/A	N/A
cluster8385	2	P_hospita1|PHOS17164T_v1_60014;P_hospita1|PHOS17164T_v1_60041;	P_hospita1|PHOS17164T_v1_60014	N/A	N/A	N/A	N/A
cluster8386	2	P_hospita1|PHOS17164T_v1_21294;P_hospita1|PHOS17164T_v1_11278;	P_hospita1|PHOS17164T_v1_21294	N/A	N/A	N/A	N/A
cluster8387	2	P_hospita1|PHOS17164T_v1_60043;P_hospita1|PHOS17164T_v1_50294;	P_hospita1|PHOS17164T_v1_60043	Q7ZAP1	Tyrosine recombinase XerD {ECO:0000255|HAMAP-Rule:MF_01807}	GO:0005737; C:cytoplasm; IEA:UniProtKB-HAMAP; GO:0003677; F:DNA binding; IEA:UniProtKB-KW; GO:0009037; F:tyrosine-based site-specific recombinase activity; IEA:UniProtKB-HAMAP; GO:0007049; P:cell cycle; IEA:UniProtKB-KW; GO:0051301; P:cell division; IEA:UniProtKB-KW; GO:0007059; P:chromosome segregation; IEA:UniProtKB-HAMAP; GO:0006313; P:transposition, DNA-mediated; IEA:UniProtKB-HAMAP	7.4e-17
cluster8388	2	P_hospita1|PHOS17164T_v1_31397;P_hospita1|PHOS17164T_v1_20536;	P_hospita1|PHOS17164T_v1_31397	N/A	N/A	N/A	N/A
cluster8389	2	P_hospita1|PHOS17164T_v1_13033;P_hospita1|PHOS17164T_v1_13283;	P_hospita1|PHOS17164T_v1_13033	N/A	N/A	N/A	N/A
cluster8390	2	P_hospita1|PHOS17164T_v1_50738;P_hospita1|PHOS17164T_v1_40596;	P_hospita1|PHOS17164T_v1_50738	N/A	N/A	N/A	N/A
cluster8391	2	P_hospita1|PHOS17164T_v1_13281;P_hospita1|PHOS17164T_v1_13272;	P_hospita1|PHOS17164T_v1_13281	N/A	N/A	N/A	N/A
cluster8392	2	P_hospita1|PHOS17164T_v1_50544;P_hospita1|PHOS17164T_v1_50736;	P_hospita1|PHOS17164T_v1_50544	N/A	N/A	N/A	N/A
cluster8393	2	P_hospita1|PHOS17164T_v1_50675;P_hospita1|PHOS17164T_v1_50669;	P_hospita1|PHOS17164T_v1_50675	N/A	N/A	N/A	N/A
cluster8394	2	P_hospita1|PHOS17164T_v1_13017;P_hospita1|PHOS17164T_v1_13149;	P_hospita1|PHOS17164T_v1_13017	N/A	N/A	N/A	N/A
cluster8395	2	P_hospita1|PHOS17164T_v1_40678;P_hospita1|PHOS17164T_v1_40355;	P_hospita1|PHOS17164T_v1_40678	O34214	Gluconate 2-dehydrogenase flavoprotein	GO:0005886; C:plasma membrane; IEA:UniProtKB-KW; GO:0050660; F:flavin adenine dinucleotide binding; IEA:InterPro; GO:0033717; F:gluconate 2-dehydrogenase (acceptor) activity; IEA:UniProtKB-EC	1.2e-98
cluster8396	2	P_hospita1|PHOS17164T_v1_50171;P_hospita1|PHOS17164T_v1_50121;	P_hospita1|PHOS17164T_v1_50171	P0AD47	Inner membrane protein YphA	GO:0016021; C:integral component of membrane; IEA:UniProtKB-KW; GO:0005886; C:plasma membrane; IEA:UniProtKB-KW	2.2e-13
cluster8397	2	P_hospita1|PHOS17164T_v1_60061;P_hospita1|PHOS17164T_v1_60054;	P_hospita1|PHOS17164T_v1_60061	N/A	N/A	N/A	N/A
cluster8398	2	P_hospita1|PHOS17164T_v1_40496;P_hospita1|PHOS17164T_v1_40497;	P_hospita1|PHOS17164T_v1_40496	Q5FKF4	GTPase Der {ECO:0000255|HAMAP-Rule:MF_00195}	GO:0005525; F:GTP binding; IEA:UniProtKB-HAMAP; GO:0042254; P:ribosome biogenesis; IEA:UniProtKB-KW	7.1e-10
cluster8399	2	P_hospita1|PHOS17164T_v1_21086;P_hospita1|PHOS17164T_v1_11616;	P_hospita1|PHOS17164T_v1_21086	N/A	N/A	N/A	N/A
cluster8400	2	P_hospita1|PHOS17164T_v1_50280;P_hospita1|PHOS17164T_v1_40787;	P_hospita1|PHOS17164T_v1_50280	P58092	Antitoxin ParD	GO:0006355; P:regulation of transcription, DNA-templated; IEA:InterPro	2.9e-05
cluster8401	2	P_hospita1|PHOS17164T_v1_40834;P_hospita1|PHOS17164T_v1_40430;	P_hospita1|PHOS17164T_v1_40834	Q9HI37	Probable family 20 transposase	GO:0003677; F:DNA binding; IEA:UniProtKB-KW; GO:0004803; F:transposase activity; IEA:InterPro; GO:0006281; P:DNA repair; IEA:InterPro; GO:0006313; P:transposition, DNA-mediated; IEA:InterPro	5.6e-73
cluster8402	2	P_hospita1|PHOS17164T_v1_50090;P_hospita1|PHOS17164T_v1_50082;	P_hospita1|PHOS17164T_v1_50090	P77258	N-ethylmaleimide reductase	GO:0034567; F:chromate reductase activity; IDA:EcoCyc; GO:0010181; F:FMN binding; IDA:EcoCyc; GO:0008748; F:N-ethylmaleimide reductase activity; IDA:EcoCyc; GO:0046857; F:oxidoreductase activity, acting on other nitrogenous compounds as donors, with NAD or NADP as acceptor; IDA:EcoCyc; GO:0046256; P:2,4,6-trinitrotoluene catabolic process; IMP:EcoCyc; GO:0018937; P:nitroglycerin metabolic process…	9.8e-74
cluster8403	2	P_hospita1|PHOS17164T_v1_50080;P_hospita1|PHOS17164T_v1_50084;	P_hospita1|PHOS17164T_v1_50080	N/A	N/A	N/A	N/A
cluster8404	2	P_hospita1|PHOS17164T_v1_22192;P_hospita1|PHOS17164T_v1_30058;	P_hospita1|PHOS17164T_v1_22192	N/A	N/A	N/A	N/A
cluster8405	2	P_hospita1|PHOS17164T_v1_40110;P_hospita1|PHOS17164T_v1_13264;	P_hospita1|PHOS17164T_v1_40110	Q01856	Uncharacterized HTH-type transcriptional regulator RHOS4_30730	GO:0003677; F:DNA binding; IEA:UniProtKB-KW; GO:0030170; F:pyridoxal phosphate binding; IEA:InterPro; GO:0003700; F:sequence-specific DNA binding transcription factor activity; IEA:InterPro; GO:0008483; F:transaminase activity; IEA:UniProtKB-KW; GO:0006351; P:transcription, DNA-templated; IEA:UniProtKB-KW	1e-11
cluster8406	2	P_hospita1|PHOS17164T_v1_40208;P_hospita1|PHOS17164T_v1_41073;	P_hospita1|PHOS17164T_v1_40208	N/A	N/A	N/A	N/A
cluster8407	2	P_hospita1|PHOS17164T_v1_50497;P_hospita1|PHOS17164T_v1_40805;	P_hospita1|PHOS17164T_v1_50497	N/A	N/A	N/A	N/A
cluster8408	2	P_hospita1|PHOS17164T_v1_60087;P_hospita1|PHOS17164T_v1_40113;	P_hospita1|PHOS17164T_v1_60087	N/A	N/A	N/A	N/A
cluster8409	2	P_hospita1|PHOS17164T_v1_11232;P_hospita1|PHOS17164T_v1_50756;	P_hospita1|PHOS17164T_v1_11232	N/A	N/A	N/A	N/A
cluster8410	2	P_hospita1|PHOS17164T_v1_40679;P_hospita1|PHOS17164T_v1_40453;	P_hospita1|PHOS17164T_v1_40679	N/A	N/A	N/A	N/A
cluster8411	2	P_hospita1|PHOS17164T_v1_21922;P_hospita1|PHOS17164T_v1_20949;	P_hospita1|PHOS17164T_v1_21922	N/A	N/A	N/A	N/A
cluster8412	2	P_hospita1|PHOS17164T_v1_40202;P_hospita1|PHOS17164T_v1_50433;	P_hospita1|PHOS17164T_v1_40202	N/A	N/A	N/A	N/A
cluster8413	2	P_hospita1|PHOS17164T_v1_22322;P_hospita1|PHOS17164T_v1_22325;	P_hospita1|PHOS17164T_v1_22322	N/A	N/A	N/A	N/A
cluster8414	2	P_hospita1|PHOS17164T_v1_10863;P_hospita1|PHOS17164T_v1_12157;	P_hospita1|PHOS17164T_v1_10863	P80011	Transposase for insertion sequence element ISRM3	GO:0003677; F:DNA binding; IEA:UniProtKB-KW; GO:0004803; F:transposase activity; IEA:InterPro; GO:0006313; P:transposition, DNA-mediated; IEA:InterPro	8.2e-130
cluster8415	2	P_hospita1|PHOS17164T_v1_50444;P_hospita1|PHOS17164T_v1_40571;	P_hospita1|PHOS17164T_v1_50444	N/A	N/A	N/A	N/A
cluster8416	2	P_hospita1|PHOS17164T_v1_60039;P_hospita1|PHOS17164T_v1_60037;	P_hospita1|PHOS17164T_v1_60039	P03009	Probable transposase for transposon Tn903	GO:0003677; F:DNA binding; IEA:UniProtKB-KW; GO:0004803; F:transposase activity; IEA:InterPro; GO:0006313; P:transposition, DNA-mediated; IEA:InterPro	1.6e-30
cluster8417	2	P_hospita1|PHOS17164T_v1_13145;P_hospita1|PHOS17164T_v1_40164;	P_hospita1|PHOS17164T_v1_13145	P55500	Putative insertion sequence ATP-binding protein y4iQ/y4nD/y4sD	GO:0005524; F:ATP binding; IEA:UniProtKB-KW	2.2e-99
cluster8418	2	P_hospita1|PHOS17164T_v1_50436;P_hospita1|PHOS17164T_v1_40779;	P_hospita1|PHOS17164T_v1_50436	N/A	N/A	N/A	N/A
cluster8419	2	P_hospita1|PHOS17164T_v1_40176;P_hospita1|PHOS17164T_v1_50286;	P_hospita1|PHOS17164T_v1_40176	P0C1L0	Transposase for insertion sequence-like element IS431mec	GO:0003677; F:DNA binding; IEA:UniProtKB-KW; GO:0015074; P:DNA integration; IEA:InterPro; GO:0006310; P:DNA recombination; IEA:UniProtKB-KW; GO:0032196; P:transposition; IEA:UniProtKB-KW	3.8e-36
cluster8420	2	P_hospita1|PHOS17164T_v1_40611;P_hospita1|PHOS17164T_v1_40300;	P_hospita1|PHOS17164T_v1_40611	N/A	N/A	N/A	N/A
cluster8421	2	P_hospita1|PHOS17164T_v1_50679;P_hospita1|PHOS17164T_v1_50667;	P_hospita1|PHOS17164T_v1_50679	N/A	N/A	N/A	N/A
cluster8422	2	P_hospita1|PHOS17164T_v1_40806;P_hospita1|PHOS17164T_v1_50462;	P_hospita1|PHOS17164T_v1_40806	N/A	N/A	N/A	N/A
cluster8423	2	P_hospita1|PHOS17164T_v1_13618;P_hospita1|PHOS17164T_v1_13143;	P_hospita1|PHOS17164T_v1_13618	Q47688	Putative uncharacterized protein YkfC	N/A	1.9e-34
cluster8424	2	P_hospita1|PHOS17164T_v1_40791;P_hospita1|PHOS17164T_v1_12076;	P_hospita1|PHOS17164T_v1_40791	N/A	N/A	N/A	N/A
cluster8425	2	P_hospita1|PHOS17164T_v1_22323;P_hospita1|PHOS17164T_v1_11072;	P_hospita1|PHOS17164T_v1_22323	N/A	N/A	N/A	N/A
cluster8426	2	P_hospita1|PHOS17164T_v1_50144;P_hospita1|PHOS17164T_v1_50119;	P_hospita1|PHOS17164T_v1_50144	P24305	Outer membrane porin protein 32	GO:0009279; C:cell outer membrane; IEA:UniProtKB-KW; GO:0046930; C:pore complex; IEA:UniProtKB-KW; GO:0015288; F:porin activity; IEA:UniProtKB-KW; GO:0006811; P:ion transport; IEA:UniProtKB-KW	9.4e-26
cluster8427	2	P_hospita1|PHOS17164T_v1_60035;P_hospita1|PHOS17164T_v1_60012;	P_hospita1|PHOS17164T_v1_60035	N/A	N/A	N/A	N/A
cluster8428	2	P_hospita1|PHOS17164T_v1_50061;P_hospita1|PHOS17164T_v1_50704;	P_hospita1|PHOS17164T_v1_50061	N/A	N/A	N/A	N/A
cluster8429	2	P_hospita1|PHOS17164T_v1_40429;P_hospita1|PHOS17164T_v1_40833;	P_hospita1|PHOS17164T_v1_40429	N/A	N/A	N/A	N/A
cluster8430	2	P_hospita1|PHOS17164T_v1_41082;P_hospita1|PHOS17164T_v1_40249;	P_hospita1|PHOS17164T_v1_41082	N/A	N/A	N/A	N/A
cluster8431	2	P_hospita1|PHOS17164T_v1_40682;P_hospita1|PHOS17164T_v1_40509;	P_hospita1|PHOS17164T_v1_40682	P72366	Cold shock-like protein CspA	GO:0005737; C:cytoplasm; IEA:UniProtKB-KW; GO:0003677; F:DNA binding; IEA:UniProtKB-KW; GO:0006355; P:regulation of transcription, DNA-templated; IEA:UniProtKB-KW; GO:0006351; P:transcription, DNA-templated; IEA:UniProtKB-KW	8.6e-21
cluster8432	2	P_hospita1|PHOS17164T_v1_50726;P_hospita1|PHOS17164T_v1_40421;	P_hospita1|PHOS17164T_v1_50726	N/A	N/A	N/A	N/A
cluster8433	2	P_hospita1|PHOS17164T_v1_40354;P_hospita1|PHOS17164T_v1_40676;	P_hospita1|PHOS17164T_v1_40354	O34213	Gluconate 2-dehydrogenase subunit 3	GO:0005886; C:plasma membrane; IEA:UniProtKB-KW; GO:0033717; F:gluconate 2-dehydrogenase (acceptor) activity; IEA:UniProtKB-EC	3e-41
cluster8434	2	P_hospita1|PHOS17164T_v1_60024;P_hospita1|PHOS17164T_v1_60027;	P_hospita1|PHOS17164T_v1_60024	Q46M54	HTH-type transcriptional regulator TfdS	GO:0005737; C:cytoplasm; IEA:UniProtKB-KW; GO:0003677; F:DNA binding; IEA:UniProtKB-KW; GO:0003700; F:sequence-specific DNA binding transcription factor activity; IEA:InterPro; GO:0019439; P:aromatic compound catabolic process; IEA:UniProtKB-KW; GO:0006351; P:transcription, DNA-templated; IEA:UniProtKB-KW	3.2e-160
cluster8435	2	P_hospita1|PHOS17164T_v1_13165;P_hospita1|PHOS17164T_v1_50439;	P_hospita1|PHOS17164T_v1_13165	N/A	N/A	N/A	N/A
cluster8436	2	P_hospita1|PHOS17164T_v1_50650;P_hospita1|PHOS17164T_v1_40218;	P_hospita1|PHOS17164T_v1_50650	N/A	N/A	N/A	N/A
cluster8437	2	P_hospita1|PHOS17164T_v1_50676;P_hospita1|PHOS17164T_v1_50668;	P_hospita1|PHOS17164T_v1_50676	P14707	Mini-circle putative transposase for IS117	GO:0003677; F:DNA binding; IEA:UniProtKB-KW; GO:0004803; F:transposase activity; IEA:InterPro; GO:0006313; P:transposition, DNA-mediated; IEA:InterPro	1.3e-10
cluster8438	2	P_hospita1|PHOS17164T_v1_20333;P_hospita1|PHOS17164T_v1_20381;	P_hospita1|PHOS17164T_v1_20333	N/A	N/A	N/A	N/A
cluster8439	2	P_hospita1|PHOS17164T_v1_40621;P_hospita1|PHOS17164T_v1_12973;	P_hospita1|PHOS17164T_v1_40621	P55503	Uncharacterized protein y4jC	N/A	1.7e-11
cluster8440	2	P_hospita1|PHOS17164T_v1_11779;P_hospita1|PHOS17164T_v1_40318;	P_hospita1|PHOS17164T_v1_11779	N/A	N/A	N/A	N/A
cluster8441	2	P_hospita1|PHOS17164T_v1_50520;P_hospita1|PHOS17164T_v1_40242;	P_hospita1|PHOS17164T_v1_50520	P14697	Acetoacetyl-CoA reductase	GO:0005737; C:cytoplasm; IEA:UniProtKB-KW; GO:0018454; F:acetoacetyl-CoA reductase activity; IEA:UniProtKB-EC; GO:0042619; P:poly-hydroxybutyrate biosynthetic process; IEA:UniProtKB-KW	3.4e-107
cluster8442	2	P_hospita1|PHOS17164T_v1_13148;P_hospita1|PHOS17164T_v1_13015;	P_hospita1|PHOS17164T_v1_13148	P25852	Transcriptional regulatory protein ZraR	GO:0005737; C:cytoplasm; IEA:UniProtKB-KW; GO:0005524; F:ATP binding; IEA:UniProtKB-KW; GO:0043565; F:sequence-specific DNA binding; IEA:InterPro; GO:0000160; P:phosphorelay signal transduction system; IEA:UniProtKB-KW; GO:0006355; P:regulation of transcription, DNA-templated; IEA:UniProtKB-KW; GO:0006351; P:transcription, DNA-templated; IEA:UniProtKB-KW	8.9e-69
cluster8443	2	P_hospita1|PHOS17164T_v1_60013;P_hospita1|PHOS17164T_v1_60036;	P_hospita1|PHOS17164T_v1_60013	N/A	N/A	N/A	N/A
cluster8444	2	P_hospita1|PHOS17164T_v1_40539;P_hospita1|PHOS17164T_v1_50699;	P_hospita1|PHOS17164T_v1_40539	B3PGJ1	Alpha-galactosidase A	GO:0004557; F:alpha-galactosidase activity; IDA:UniProtKB; GO:0052692; F:raffinose alpha-galactosidase activity; IEA:UniProtKB-EC; GO:0051682; P:galactomannan catabolic process; IDA:UniProtKB	7.2e-52
cluster8445	2	P_hospita1|PHOS17164T_v1_50112;P_hospita1|PHOS17164T_v1_21210;	P_hospita1|PHOS17164T_v1_50112	Q2YWW3	Uncharacterized protein SAB0837	GO:0003824; F:catalytic activity; IEA:InterPro; GO:0046872; F:metal ion binding; IEA:UniProtKB-KW	1.2e-37
cluster8446	2	P_hospita1|PHOS17164T_v1_50281;P_hospita1|PHOS17164T_v1_40786;	P_hospita1|PHOS17164T_v1_50281	N/A	N/A	N/A	N/A
cluster8447	2	P_hospita1|PHOS17164T_v1_13058;P_hospita1|PHOS17164T_v1_13057;	P_hospita1|PHOS17164T_v1_13058	N/A	N/A	N/A	N/A
cluster8448	2	P_hospita1|PHOS17164T_v1_50089;P_hospita1|PHOS17164T_v1_50081;	P_hospita1|PHOS17164T_v1_50089	N/A	N/A	N/A	N/A
cluster8449	2	P_hospita1|PHOS17164T_v1_40314;P_hospita1|PHOS17164T_v1_40381;	P_hospita1|PHOS17164T_v1_40314	B7LVD8	HTH-type transcriptional activator RhaS {ECO:0000255|HAMAP-Rule:MF_01534}	GO:0005737; C:cytoplasm; IEA:UniProtKB-HAMAP; GO:0043565; F:sequence-specific DNA binding; IEA:InterPro; GO:0003700; F:sequence-specific DNA binding transcription factor activity; IEA:UniProtKB-HAMAP; GO:0045893; P:positive regulation of transcription, DNA-templated; IEA:UniProtKB-HAMAP; GO:0019299; P:rhamnose metabolic process; IEA:UniProtKB-HAMAP; GO:0006351; P:transcription, DNA-templated; IEA…	8.9e-09
Paraburkholderia caribensis DSM 13236T
Cluster #	#proteins	Proteins IDs in fasta file	Protein example	Accession	Annotation	GO	Evalue
cluster6	21	P_caribensis1|PCARI13236T_v1_20168;P_caribensis1|PCARI13236T_v1_10918;P_caribensis1|PCARI13236T_v1_11370;P_caribensis1|PCARI13236T_v1_11703;P_caribensis1|PCARI13236T_v1_11909;P_caribensis1|PCARI13236T_v1_12248;P_caribensis1|PCARI13236T_v1_20820;P_caribensis1|PCARI13236T_v1_20859;P_caribensis1|PCARI13236T_v1_21120;P_caribensis1|PCARI13236T_v1_21331;P_caribensis1|PCARI13236T_v1_21598;P_caribensis1|…	P_caribensis1|PCARI13236T_v1_20168	N/A	N/A	N/A	N/A
cluster14	16	P_caribensis1|PCARI13236T_v1_10315;P_caribensis1|PCARI13236T_v1_10627;P_caribensis1|PCARI13236T_v1_13040;P_caribensis1|PCARI13236T_v1_21612;P_caribensis1|PCARI13236T_v1_13109;P_caribensis1|PCARI13236T_v1_13564;P_caribensis1|PCARI13236T_v1_22652;P_caribensis1|PCARI13236T_v1_20279;P_caribensis1|PCARI13236T_v1_21428;P_caribensis1|PCARI13236T_v1_31295;P_caribensis1|PCARI13236T_v1_12197;P_caribensis1|…	P_caribensis1|PCARI13236T_v1_10315	N/A	N/A	N/A	N/A
cluster25	10	P_caribensis1|PCARI13236T_v1_11580;P_caribensis1|PCARI13236T_v1_10496;P_caribensis1|PCARI13236T_v1_10903;P_caribensis1|PCARI13236T_v1_12171;P_caribensis1|PCARI13236T_v1_12910;P_caribensis1|PCARI13236T_v1_20957;P_caribensis1|PCARI13236T_v1_22249;P_caribensis1|PCARI13236T_v1_30638;P_caribensis1|PCARI13236T_v1_31087;P_caribensis1|PCARI13236T_v1_11103;	P_caribensis1|PCARI13236T_v1_11580	N/A	N/A	N/A	N/A
cluster28	10	P_caribensis1|PCARI13236T_v1_12430;P_caribensis1|PCARI13236T_v1_10645;P_caribensis1|PCARI13236T_v1_11916;P_caribensis1|PCARI13236T_v1_12410;P_caribensis1|PCARI13236T_v1_12621;P_caribensis1|PCARI13236T_v1_20350;P_caribensis1|PCARI13236T_v1_20828;P_caribensis1|PCARI13236T_v1_22119;P_caribensis1|PCARI13236T_v1_22545;P_caribensis1|PCARI13236T_v1_21263;	P_caribensis1|PCARI13236T_v1_12430	N/A	N/A	N/A	N/A
cluster33	9	P_caribensis1|PCARI13236T_v1_20050;P_caribensis1|PCARI13236T_v1_12116;P_caribensis1|PCARI13236T_v1_12249;P_caribensis1|PCARI13236T_v1_12859;P_caribensis1|PCARI13236T_v1_13155;P_caribensis1|PCARI13236T_v1_22776;P_caribensis1|PCARI13236T_v1_22794;P_caribensis1|PCARI13236T_v1_30575;P_caribensis1|PCARI13236T_v1_30682;	P_caribensis1|PCARI13236T_v1_20050	N/A	N/A	N/A	N/A
cluster34	9	P_caribensis1|PCARI13236T_v1_20860;P_caribensis1|PCARI13236T_v1_11155;P_caribensis1|PCARI13236T_v1_20734;P_caribensis1|PCARI13236T_v1_20975;P_caribensis1|PCARI13236T_v1_21339;P_caribensis1|PCARI13236T_v1_22323;P_caribensis1|PCARI13236T_v1_22575;P_caribensis1|PCARI13236T_v1_22778;P_caribensis1|PCARI13236T_v1_30534;	P_caribensis1|PCARI13236T_v1_20860	N/A	N/A	N/A	N/A
cluster73	6	P_caribensis1|PCARI13236T_v1_12259;P_caribensis1|PCARI13236T_v1_12198;P_caribensis1|PCARI13236T_v1_12244;P_caribensis1|PCARI13236T_v1_12283;P_caribensis1|PCARI13236T_v1_20232;P_caribensis1|PCARI13236T_v1_21121;	P_caribensis1|PCARI13236T_v1_12259	N/A	N/A	N/A	N/A
cluster110	5	P_caribensis1|PCARI13236T_v1_31405;P_caribensis1|PCARI13236T_v1_13499;P_caribensis1|PCARI13236T_v1_20857;P_caribensis1|PCARI13236T_v1_22810;P_caribensis1|PCARI13236T_v1_31297;	P_caribensis1|PCARI13236T_v1_31405	N/A	N/A	N/A	N/A
cluster209	4	P_caribensis1|PCARI13236T_v1_21613;P_caribensis1|PCARI13236T_v1_11702;P_caribensis1|PCARI13236T_v1_30536;P_caribensis1|PCARI13236T_v1_21171;	P_caribensis1|PCARI13236T_v1_21613	N/A	N/A	N/A	N/A
cluster215	4	P_caribensis1|PCARI13236T_v1_11839;P_caribensis1|PCARI13236T_v1_12666;P_caribensis1|PCARI13236T_v1_12680;P_caribensis1|PCARI13236T_v1_22651;	P_caribensis1|PCARI13236T_v1_11839	N/A	N/A	N/A	N/A
cluster6248	3	P_caribensis1|PCARI13236T_v1_22915;P_caribensis1|PCARI13236T_v1_22917;P_caribensis1|PCARI13236T_v1_22918;	P_caribensis1|PCARI13236T_v1_22915	N/A	N/A	N/A	N/A
cluster6249	3	P_caribensis1|PCARI13236T_v1_21980;P_caribensis1|PCARI13236T_v1_21948;P_caribensis1|PCARI13236T_v1_21950;	P_caribensis1|PCARI13236T_v1_21980	O34682	Uncharacterized protein YlbB	GO:0030554; F:adenyl nucleotide binding; IEA:InterPro	6.1e-14
cluster6250	3	P_caribensis1|PCARI13236T_v1_20942;P_caribensis1|PCARI13236T_v1_10979;P_caribensis1|PCARI13236T_v1_12668;	P_caribensis1|PCARI13236T_v1_20942	N/A	N/A	N/A	N/A
cluster6251	3	P_caribensis1|PCARI13236T_v1_30038;P_caribensis1|PCARI13236T_v1_31793;P_caribensis1|PCARI13236T_v1_40040;	P_caribensis1|PCARI13236T_v1_30038	P06971	Ferrichrome-iron receptor	GO:0009279; C:cell outer membrane; IMP:CACAO; GO:0016021; C:integral component of membrane; IEA:UniProtKB-KW; GO:0048037; F:cofactor binding; IPI:EcoliWiki; GO:0005506; F:iron ion binding; IPI:EcoliWiki; GO:0004872; F:receptor activity; IEA:InterPro; GO:0015343; F:siderophore transmembrane transporter activity; IEA:InterPro; GO:0015643; F:toxic substance binding; IMP:EcoliWiki; GO:0046790; F:viri…	4.8e-57
cluster6252	3	P_caribensis1|PCARI13236T_v1_11534;P_caribensis1|PCARI13236T_v1_10477;P_caribensis1|PCARI13236T_v1_11098;	P_caribensis1|PCARI13236T_v1_11534	N/A	N/A	N/A	N/A
cluster6253	3	P_caribensis1|PCARI13236T_v1_31039;P_caribensis1|PCARI13236T_v1_21971;P_caribensis1|PCARI13236T_v1_31014;	P_caribensis1|PCARI13236T_v1_31039	P9WJA2	Hypoxic response protein 1	GO:0005576; C:extracellular region; IEA:UniProtKB-KW; GO:0030554; F:adenyl nucleotide binding; IEA:InterPro; GO:0046872; F:metal ion binding; IEA:UniProtKB-KW	1.5e-08
cluster6254	3	P_caribensis1|PCARI13236T_v1_21645;P_caribensis1|PCARI13236T_v1_31022;P_caribensis1|PCARI13236T_v1_31045;	P_caribensis1|PCARI13236T_v1_21645	N/A	N/A	N/A	N/A
cluster6256	3	P_caribensis1|PCARI13236T_v1_13083;P_caribensis1|PCARI13236T_v1_11371;P_caribensis1|PCARI13236T_v1_22153;	P_caribensis1|PCARI13236T_v1_13083	N/A	N/A	N/A	N/A
cluster6257	3	P_caribensis1|PCARI13236T_v1_31408;P_caribensis1|PCARI13236T_v1_21626;P_caribensis1|PCARI13236T_v1_22502;	P_caribensis1|PCARI13236T_v1_31408	P37571	Negative regulator of genetic competence ClpC/MecB	GO:0005524; F:ATP binding; IEA:UniProtKB-KW; GO:0030420; P:establishment of competence for transformation; IEA:UniProtKB-KW; GO:0019538; P:protein metabolic process; IEA:InterPro; GO:0006355; P:regulation of transcription, DNA-templated; IEA:UniProtKB-KW; GO:0006351; P:transcription, DNA-templated; IEA:UniProtKB-KW	4.7e-226
cluster7898	2	P_caribensis1|PCARI13236T_v1_22510;P_caribensis1|PCARI13236T_v1_31407;	P_caribensis1|PCARI13236T_v1_22510	N/A	N/A	N/A	N/A
cluster7899	2	P_caribensis1|PCARI13236T_v1_40318;P_caribensis1|PCARI13236T_v1_20076;	P_caribensis1|PCARI13236T_v1_40318	N/A	N/A	N/A	N/A
cluster7900	2	P_caribensis1|PCARI13236T_v1_12544;P_caribensis1|PCARI13236T_v1_11982;	P_caribensis1|PCARI13236T_v1_12544	N/A	N/A	N/A	N/A
cluster7901	2	P_caribensis1|PCARI13236T_v1_12540;P_caribensis1|PCARI13236T_v1_11978;	P_caribensis1|PCARI13236T_v1_12540	N/A	N/A	N/A	N/A
cluster7902	2	P_caribensis1|PCARI13236T_v1_11974;P_caribensis1|PCARI13236T_v1_12537;	P_caribensis1|PCARI13236T_v1_11974	N/A	N/A	N/A	N/A
cluster7903	2	P_caribensis1|PCARI13236T_v1_30750;P_caribensis1|PCARI13236T_v1_21330;	P_caribensis1|PCARI13236T_v1_30750	N/A	N/A	N/A	N/A
cluster7904	2	P_caribensis1|PCARI13236T_v1_21653;P_caribensis1|PCARI13236T_v1_30998;	P_caribensis1|PCARI13236T_v1_21653	N/A	N/A	N/A	N/A
cluster7905	2	P_caribensis1|PCARI13236T_v1_30036;P_caribensis1|PCARI13236T_v1_40035;	P_caribensis1|PCARI13236T_v1_30036	P0DJA5	Glutamate uptake regulatory protein	GO:0005622; C:intracellular; IEA:InterPro; GO:0043565; F:sequence-specific DNA binding; IEA:InterPro; GO:0003700; F:sequence-specific DNA binding transcription factor activity; IEA:InterPro; GO:0006351; P:transcription, DNA-templated; IEA:UniProtKB-KW	2.7e-38
cluster7906	2	P_caribensis1|PCARI13236T_v1_31755;P_caribensis1|PCARI13236T_v1_31432;	P_caribensis1|PCARI13236T_v1_31755	N/A	N/A	N/A	N/A
cluster7907	2	P_caribensis1|PCARI13236T_v1_12545;P_caribensis1|PCARI13236T_v1_11983;	P_caribensis1|PCARI13236T_v1_12545	Q9I0M3	DNA translocase FtsK	GO:0016021; C:integral component of membrane; IEA:UniProtKB-KW; GO:0005886; C:plasma membrane; IEA:UniProtKB-KW; GO:0005524; F:ATP binding; IEA:UniProtKB-KW; GO:0003677; F:DNA binding; IEA:UniProtKB-KW; GO:0007049; P:cell cycle; IEA:UniProtKB-KW; GO:0051301; P:cell division; IEA:UniProtKB-KW; GO:0071236; P:cellular response to antibiotic; IMP:PseudoCAP; GO:0007059; P:chromosome segregation; IEA:U…	1.3e-15
cluster7908	2	P_caribensis1|PCARI13236T_v1_22503;P_caribensis1|PCARI13236T_v1_21976;	P_caribensis1|PCARI13236T_v1_22503	Q06823	Spore protein SP21	GO:0006950; P:response to stress; IEA:UniProtKB-KW; GO:0030435; P:sporulation resulting in formation of a cellular spore; IEA:UniProtKB-KW	8.9e-16
cluster7909	2	P_caribensis1|PCARI13236T_v1_40375;P_caribensis1|PCARI13236T_v1_20432;	P_caribensis1|PCARI13236T_v1_40375	N/A	N/A	N/A	N/A
cluster7910	2	P_caribensis1|PCARI13236T_v1_21565;P_caribensis1|PCARI13236T_v1_21560;	P_caribensis1|PCARI13236T_v1_21565	N/A	N/A	N/A	N/A
cluster7911	2	P_caribensis1|PCARI13236T_v1_12522;P_caribensis1|PCARI13236T_v1_11957;	P_caribensis1|PCARI13236T_v1_12522	N/A	N/A	N/A	N/A
cluster7912	2	P_caribensis1|PCARI13236T_v1_12554;P_caribensis1|PCARI13236T_v1_11994;	P_caribensis1|PCARI13236T_v1_12554	N/A	N/A	N/A	N/A
cluster7913	2	P_caribensis1|PCARI13236T_v1_21703;P_caribensis1|PCARI13236T_v1_31033;	P_caribensis1|PCARI13236T_v1_21703	B3PWQ6	Arginine deiminase {ECO:0000255|HAMAP-Rule:MF_00242}	GO:0005737; C:cytoplasm; IEA:UniProtKB-HAMAP; GO:0016990; F:arginine deiminase activity; IEA:UniProtKB-HAMAP; GO:0019547; P:arginine catabolic process to ornithine; IEA:UniProtKB-UniPathway	8.8e-34
cluster7914	2	P_caribensis1|PCARI13236T_v1_21651;P_caribensis1|PCARI13236T_v1_30999;	P_caribensis1|PCARI13236T_v1_21651	P46116	Rhomboid protease AarA	GO:0016021; C:integral component of membrane; IEA:UniProtKB-KW; GO:0005886; C:plasma membrane; IEA:UniProtKB-KW; GO:0004252; F:serine-type endopeptidase activity; IEA:InterPro; GO:0008236; F:serine-type peptidase activity; IMP:UniProtKB	9.3e-07
cluster7915	2	P_caribensis1|PCARI13236T_v1_12523;P_caribensis1|PCARI13236T_v1_11958;	P_caribensis1|PCARI13236T_v1_12523	N/A	N/A	N/A	N/A
cluster7916	2	P_caribensis1|PCARI13236T_v1_40249;P_caribensis1|PCARI13236T_v1_30228;	P_caribensis1|PCARI13236T_v1_40249	P36949	D-ribose-binding protein	GO:0005886; C:plasma membrane; IEA:UniProtKB-KW; GO:0008643; P:carbohydrate transport; IEA:UniProtKB-KW	1.8e-17
cluster7917	2	P_caribensis1|PCARI13236T_v1_12552;P_caribensis1|PCARI13236T_v1_11992;	P_caribensis1|PCARI13236T_v1_12552	N/A	N/A	N/A	N/A
cluster7918	2	P_caribensis1|PCARI13236T_v1_30035;P_caribensis1|PCARI13236T_v1_40045;	P_caribensis1|PCARI13236T_v1_30035	N/A	N/A	N/A	N/A
cluster7919	2	P_caribensis1|PCARI13236T_v1_30283;P_caribensis1|PCARI13236T_v1_12411;	P_caribensis1|PCARI13236T_v1_30283	N/A	N/A	N/A	N/A
cluster7920	2	P_caribensis1|PCARI13236T_v1_30042;P_caribensis1|PCARI13236T_v1_40038;	P_caribensis1|PCARI13236T_v1_30042	P0C7L9	Biopolymer transport protein ExbB	GO:0016021; C:integral component of membrane; IEA:UniProtKB-KW; GO:0005886; C:plasma membrane; IEA:UniProtKB-KW; GO:0008565; F:protein transporter activity; IEA:InterPro	7.7e-43
cluster7921	2	P_caribensis1|PCARI13236T_v1_40142;P_caribensis1|PCARI13236T_v1_40143;	P_caribensis1|PCARI13236T_v1_40142	P0AFT3	Inner membrane amino-acid ABC transporter permease protein YecS	GO:0016021; C:integral component of membrane; IEA:UniProtKB-KW; GO:0005886; C:plasma membrane; IEA:UniProtKB-KW; GO:0005215; F:transporter activity; IEA:InterPro; GO:0006865; P:amino acid transport; IEA:UniProtKB-KW	7.4e-37
cluster7922	2	P_caribensis1|PCARI13236T_v1_31423;P_caribensis1|PCARI13236T_v1_31417;	P_caribensis1|PCARI13236T_v1_31423	P43011	Uncharacterized HTH-type transcriptional regulator HI_1364	GO:0003677; F:DNA binding; IEA:UniProtKB-KW; GO:0003700; F:sequence-specific DNA binding transcription factor activity; IEA:InterPro; GO:0006351; P:transcription, DNA-templated; IEA:UniProtKB-KW	1.4e-30
cluster7923	2	P_caribensis1|PCARI13236T_v1_12519;P_caribensis1|PCARI13236T_v1_11954;	P_caribensis1|PCARI13236T_v1_12519	N/A	N/A	N/A	N/A
cluster7924	2	P_caribensis1|PCARI13236T_v1_22027;P_caribensis1|PCARI13236T_v1_30211;	P_caribensis1|PCARI13236T_v1_22027	H8WR05	Beta-phenylalanine transaminase	GO:0030170; F:pyridoxal phosphate binding; IEA:InterPro; GO:0008483; F:transaminase activity; IEA:UniProtKB-KW	4.8e-136
cluster7925	2	P_caribensis1|PCARI13236T_v1_12518;P_caribensis1|PCARI13236T_v1_11953;	P_caribensis1|PCARI13236T_v1_12518	N/A	N/A	N/A	N/A
cluster7926	2	P_caribensis1|PCARI13236T_v1_31750;P_caribensis1|PCARI13236T_v1_31434;	P_caribensis1|PCARI13236T_v1_31750	Q52078	Formaldehyde dismutase {ECO:0000303|PubMed:3514215}	GO:0047895; F:formaldehyde dismutase activity; IEA:UniProtKB-EC; GO:0000166; F:nucleotide binding; IEA:UniProtKB-KW; GO:0008270; F:zinc ion binding; IEA:InterPro	2.4e-139
cluster7927	2	P_caribensis1|PCARI13236T_v1_40139;P_caribensis1|PCARI13236T_v1_40104;	P_caribensis1|PCARI13236T_v1_40139	O82872	D-threonine aldolase {ECO:0000303|PubMed:9346293, ECO:0000303|PubMed:9642221}	GO:0016832; F:aldehyde-lyase activity; IDA:UniProtKB; GO:0019478; P:D-amino acid catabolic process; IDA:UniProtKB	6.9e-80
cluster7928	2	P_caribensis1|PCARI13236T_v1_22479;P_caribensis1|PCARI13236T_v1_22014;	P_caribensis1|PCARI13236T_v1_22479	Q8CN40	Uncharacterized oxidoreductase SE_2036	GO:0016491; F:oxidoreductase activity; IEA:UniProtKB-KW	2.2e-27
cluster7929	2	P_caribensis1|PCARI13236T_v1_31005;P_caribensis1|PCARI13236T_v1_21641;	P_caribensis1|PCARI13236T_v1_31005	N/A	N/A	N/A	N/A
cluster7930	2	P_caribensis1|PCARI13236T_v1_10170;P_caribensis1|PCARI13236T_v1_10169;	P_caribensis1|PCARI13236T_v1_10170	N/A	N/A	N/A	N/A
cluster7931	2	P_caribensis1|PCARI13236T_v1_12521;P_caribensis1|PCARI13236T_v1_11956;	P_caribensis1|PCARI13236T_v1_12521	N/A	N/A	N/A	N/A
cluster7932	2	P_caribensis1|PCARI13236T_v1_11985;P_caribensis1|PCARI13236T_v1_12546;	P_caribensis1|PCARI13236T_v1_11985	N/A	N/A	N/A	N/A
cluster7933	2	P_caribensis1|PCARI13236T_v1_21695;P_caribensis1|PCARI13236T_v1_30979;	P_caribensis1|PCARI13236T_v1_21695	N/A	N/A	N/A	N/A
cluster7934	2	P_caribensis1|PCARI13236T_v1_12509;P_caribensis1|PCARI13236T_v1_31626;	P_caribensis1|PCARI13236T_v1_12509	N/A	N/A	N/A	N/A
cluster7935	2	P_caribensis1|PCARI13236T_v1_40374;P_caribensis1|PCARI13236T_v1_20431;	P_caribensis1|PCARI13236T_v1_40374	N/A	N/A	N/A	N/A
cluster7936	2	P_caribensis1|PCARI13236T_v1_31018;P_caribensis1|PCARI13236T_v1_21702;	P_caribensis1|PCARI13236T_v1_31018	P18275	Arginine/ornithine antiporter	GO:0005887; C:integral component of plasma membrane; IEA:InterPro; GO:0043858; F:arginine:ornithine antiporter activity; IMP:PseudoCAP; GO:0019546; P:arginine deiminase pathway; IMP:PseudoCAP; GO:0015809; P:arginine transport; IMP:GOC	1.2e-209
cluster7937	2	P_caribensis1|PCARI13236T_v1_22032;P_caribensis1|PCARI13236T_v1_20427;	P_caribensis1|PCARI13236T_v1_22032	O84548	Probable hexose phosphate transport protein	GO:0016021; C:integral component of membrane; IEA:UniProtKB-KW; GO:0005886; C:plasma membrane; IEA:UniProtKB-KW; GO:0005215; F:transporter activity; IEA:InterPro; GO:0008643; P:carbohydrate transport; IEA:UniProtKB-KW; GO:0055085; P:transmembrane transport; IEA:InterPro	8.6e-11
cluster7938	2	P_caribensis1|PCARI13236T_v1_40147;P_caribensis1|PCARI13236T_v1_40106;	P_caribensis1|PCARI13236T_v1_40147	Q9KJC4	Probable HTH-type transcriptional regulator ArpR	GO:0003677; F:DNA binding; IEA:UniProtKB-KW; GO:0006355; P:regulation of transcription, DNA-templated; IEA:UniProtKB-KW; GO:0006351; P:transcription, DNA-templated; IEA:UniProtKB-KW	0.00034
cluster7939	2	P_caribensis1|PCARI13236T_v1_31427;P_caribensis1|PCARI13236T_v1_22499;	P_caribensis1|PCARI13236T_v1_31427	N/A	N/A	N/A	N/A
cluster7940	2	P_caribensis1|PCARI13236T_v1_10185;P_caribensis1|PCARI13236T_v1_10174;	P_caribensis1|PCARI13236T_v1_10185	N/A	N/A	N/A	N/A
cluster7941	2	P_caribensis1|PCARI13236T_v1_11976;P_caribensis1|PCARI13236T_v1_12539;	P_caribensis1|PCARI13236T_v1_11976	N/A	N/A	N/A	N/A
cluster7942	2	P_caribensis1|PCARI13236T_v1_11975;P_caribensis1|PCARI13236T_v1_12538;	P_caribensis1|PCARI13236T_v1_11975	N/A	N/A	N/A	N/A
cluster7943	2	P_caribensis1|PCARI13236T_v1_12533;P_caribensis1|PCARI13236T_v1_11970;	P_caribensis1|PCARI13236T_v1_12533	N/A	N/A	N/A	N/A
cluster7944	2	P_caribensis1|PCARI13236T_v1_12712;P_caribensis1|PCARI13236T_v1_12697;	P_caribensis1|PCARI13236T_v1_12712	N/A	N/A	N/A	N/A
cluster7945	2	P_caribensis1|PCARI13236T_v1_10215;P_caribensis1|PCARI13236T_v1_10219;	P_caribensis1|PCARI13236T_v1_10215	N/A	N/A	N/A	N/A
cluster7946	2	P_caribensis1|PCARI13236T_v1_31013;P_caribensis1|PCARI13236T_v1_21639;	P_caribensis1|PCARI13236T_v1_31013	N/A	N/A	N/A	N/A
cluster7947	2	P_caribensis1|PCARI13236T_v1_12884;P_caribensis1|PCARI13236T_v1_20729;	P_caribensis1|PCARI13236T_v1_12884	N/A	N/A	N/A	N/A
cluster7948	2	P_caribensis1|PCARI13236T_v1_11979;P_caribensis1|PCARI13236T_v1_12541;	P_caribensis1|PCARI13236T_v1_11979	N/A	N/A	N/A	N/A
cluster7949	2	P_caribensis1|PCARI13236T_v1_22022;P_caribensis1|PCARI13236T_v1_21961;	P_caribensis1|PCARI13236T_v1_22022	N/A	N/A	N/A	N/A
cluster7950	2	P_caribensis1|PCARI13236T_v1_21989;P_caribensis1|PCARI13236T_v1_21628;	P_caribensis1|PCARI13236T_v1_21989	N/A	N/A	N/A	N/A
cluster7951	2	P_caribensis1|PCARI13236T_v1_12174;P_caribensis1|PCARI13236T_v1_20665;	P_caribensis1|PCARI13236T_v1_12174	N/A	N/A	N/A	N/A
cluster7952	2	P_caribensis1|PCARI13236T_v1_21663;P_caribensis1|PCARI13236T_v1_30992;	P_caribensis1|PCARI13236T_v1_21663	N/A	N/A	N/A	N/A
cluster7953	2	P_caribensis1|PCARI13236T_v1_10175;P_caribensis1|PCARI13236T_v1_10186;	P_caribensis1|PCARI13236T_v1_10175	P54334	Phage-like element PBSX protein XkdO	N/A	4.9e-08
cluster7954	2	P_caribensis1|PCARI13236T_v1_40376;P_caribensis1|PCARI13236T_v1_20433;	P_caribensis1|PCARI13236T_v1_40376	N/A	N/A	N/A	N/A
cluster7955	2	P_caribensis1|PCARI13236T_v1_21956;P_caribensis1|PCARI13236T_v1_31043;	P_caribensis1|PCARI13236T_v1_21956	N/A	N/A	N/A	N/A
cluster7956	2	P_caribensis1|PCARI13236T_v1_40036;P_caribensis1|PCARI13236T_v1_30041;	P_caribensis1|PCARI13236T_v1_40036	B0RLE5	Protein TonB	GO:0016021; C:integral component of membrane; IEA:UniProtKB-KW; GO:0005886; C:plasma membrane; IEA:UniProtKB-KW; GO:0015031; P:protein transport; IEA:UniProtKB-KW	2.6e-10
cluster7957	2	P_caribensis1|PCARI13236T_v1_11997;P_caribensis1|PCARI13236T_v1_12557;	P_caribensis1|PCARI13236T_v1_11997	N/A	N/A	N/A	N/A
cluster7958	2	P_caribensis1|PCARI13236T_v1_40258;P_caribensis1|PCARI13236T_v1_40402;	P_caribensis1|PCARI13236T_v1_40258	P08159	6-hydroxy-D-nicotine oxidase	GO:0018530; F:(R)-6-hydroxynicotine oxidase activity; IEA:UniProtKB-EC; GO:0050660; F:flavin adenine dinucleotide binding; IEA:InterPro; GO:0008762; F:UDP-N-acetylmuramate dehydrogenase activity; IEA:InterPro; GO:0019608; P:nicotine catabolic process; IEA:UniProtKB-UniPathway	8.5e-16
cluster7959	2	P_caribensis1|PCARI13236T_v1_30972;P_caribensis1|PCARI13236T_v1_21982;	P_caribensis1|PCARI13236T_v1_30972	P0AED6	Response regulator UvrY	GO:0005737; C:cytoplasm; IEA:UniProtKB-KW; GO:0003677; F:DNA binding; IEA:UniProtKB-KW; GO:0003700; F:sequence-specific DNA binding transcription factor activity; IEA:InterPro; GO:0000160; P:phosphorelay signal transduction system; IEA:UniProtKB-KW; GO:0006351; P:transcription, DNA-templated; IEA:UniProtKB-KW	2.2e-33
cluster7960	2	P_caribensis1|PCARI13236T_v1_30974;P_caribensis1|PCARI13236T_v1_21984;	P_caribensis1|PCARI13236T_v1_30974	N/A	N/A	N/A	N/A
cluster7961	2	P_caribensis1|PCARI13236T_v1_10188;P_caribensis1|PCARI13236T_v1_10190;	P_caribensis1|PCARI13236T_v1_10188	N/A	N/A	N/A	N/A
cluster7962	2	P_caribensis1|PCARI13236T_v1_11986;P_caribensis1|PCARI13236T_v1_12547;	P_caribensis1|PCARI13236T_v1_11986	N/A	N/A	N/A	N/A
cluster7963	2	P_caribensis1|PCARI13236T_v1_21902;P_caribensis1|PCARI13236T_v1_21914;	P_caribensis1|PCARI13236T_v1_21902	N/A	N/A	N/A	N/A
cluster7964	2	P_caribensis1|PCARI13236T_v1_12556;P_caribensis1|PCARI13236T_v1_11996;	P_caribensis1|PCARI13236T_v1_12556	N/A	N/A	N/A	N/A
cluster7965	2	P_caribensis1|PCARI13236T_v1_21983;P_caribensis1|PCARI13236T_v1_30973;	P_caribensis1|PCARI13236T_v1_21983	N/A	N/A	N/A	N/A
cluster7966	2	P_caribensis1|PCARI13236T_v1_40212;P_caribensis1|PCARI13236T_v1_22505;	P_caribensis1|PCARI13236T_v1_40212	O34901	Uncharacterized HTH-type transcriptional regulator YobQ	GO:0043565; F:sequence-specific DNA binding; IEA:InterPro; GO:0003700; F:sequence-specific DNA binding transcription factor activity; IEA:InterPro; GO:0006351; P:transcription, DNA-templated; IEA:UniProtKB-KW	1.4e-08
cluster7967	2	P_caribensis1|PCARI13236T_v1_13496;P_caribensis1|PCARI13236T_v1_10494;	P_caribensis1|PCARI13236T_v1_13496	N/A	N/A	N/A	N/A
cluster7968	2	P_caribensis1|PCARI13236T_v1_11531;P_caribensis1|PCARI13236T_v1_10089;	P_caribensis1|PCARI13236T_v1_11531	N/A	N/A	N/A	N/A
cluster7969	2	P_caribensis1|PCARI13236T_v1_30994;P_caribensis1|PCARI13236T_v1_21661;	P_caribensis1|PCARI13236T_v1_30994	N/A	N/A	N/A	N/A
cluster7970	2	P_caribensis1|PCARI13236T_v1_12553;P_caribensis1|PCARI13236T_v1_11993;	P_caribensis1|PCARI13236T_v1_12553	N/A	N/A	N/A	N/A
cluster7971	2	P_caribensis1|PCARI13236T_v1_30511;P_caribensis1|PCARI13236T_v1_10902;	P_caribensis1|PCARI13236T_v1_30511	A7ZLX3	Autoinducer 2-binding protein LsrB	GO:0042597; C:periplasmic space; IEA:UniProtKB-KW	5.3e-10
cluster7972	2	P_caribensis1|PCARI13236T_v1_40021;P_caribensis1|PCARI13236T_v1_40016;	P_caribensis1|PCARI13236T_v1_40021	N/A	N/A	N/A	N/A
cluster7973	2	P_caribensis1|PCARI13236T_v1_31784;P_caribensis1|PCARI13236T_v1_31505;	P_caribensis1|PCARI13236T_v1_31784	N/A	N/A	N/A	N/A
cluster7974	2	P_caribensis1|PCARI13236T_v1_31829;P_caribensis1|PCARI13236T_v1_40257;	P_caribensis1|PCARI13236T_v1_31829	Q00753	Msm operon regulatory protein	GO:0043565; F:sequence-specific DNA binding; IEA:InterPro; GO:0003700; F:sequence-specific DNA binding transcription factor activity; IEA:InterPro; GO:0006351; P:transcription, DNA-templated; IEA:UniProtKB-KW	2.7e-08
cluster7975	2	P_caribensis1|PCARI13236T_v1_40403;P_caribensis1|PCARI13236T_v1_40260;	P_caribensis1|PCARI13236T_v1_40403	N/A	N/A	N/A	N/A
cluster7976	2	P_caribensis1|PCARI13236T_v1_30960;P_caribensis1|PCARI13236T_v1_30588;	P_caribensis1|PCARI13236T_v1_30960	N/A	N/A	N/A	N/A
cluster7977	2	P_caribensis1|PCARI13236T_v1_11995;P_caribensis1|PCARI13236T_v1_12555;	P_caribensis1|PCARI13236T_v1_11995	N/A	N/A	N/A	N/A

## Sheet: TS6
Table supplementary 6. Metabolic profile of three-type strains based on the microbial Pathway/Genome Databases (PGDBs) via Microscope platform
Action/incactivation/interconversion
Activation	Reactions nb	Paraburkholderia caribensis DSM 13236T	Paraburkholderia terrae DSM 17804T	Paraburkholderia hospita DSM 17164T	Paraburkholderia terrae BS007	Paraburkholderia terrae BS001	Paraburkholderia terrae BS110	Paraburkholderia terrae BS437	Agrobacterium tumefaciens 5A v2	Pseudomonas aeruginosa PAO1	Ralstonia solanacearum CMR15	Rhizobium leguminosarum bv trifolii WSM1325	Burkholderia cenocepacia J2315	Burkholderia glumae LMG 2196	Paraburkholderia phymatum STM815
fatty acid activation	1	1	1	1	1	1	1	1	1	1	1	1	1	1	1
sulfate activation for sulfonation	2	1	0.50	1	1	1	1	1	0.50	1	1	0.50	1	1	1
Biosynthesis
Amines and Polyamines Biosynthesis	Reactions nb	Paraburkholderia caribensis DSM 13236T	Paraburkholderia terrae DSM 17804T	Paraburkholderia hospita DSM 17164T	Paraburkholderia terrae BS007	Paraburkholderia terrae BS001	Paraburkholderia terrae BS110	Paraburkholderia terrae BS437	Agrobacterium tumefaciens 5A v2	Pseudomonas aeruginosa PAO1	Ralstonia solanacearum CMR15	Rhizobium leguminosarum bv trifolii WSM1325	Burkholderia cenocepacia J2315	Burkholderia glumae LMG 2196	Paraburkholderia phymatum STM815
aminopropylcadaverine biosynthesis	2	0.50	0.50	0.50	0.50	0.50	0.50	0	0	1	0.50	0	0.50	1	0
arginine degradation III (arginine decarboxylase/agmatinase pathway)	2	0.50	0.50	0.50	0.50	0.50	0.50	0.50	0.50	1	0.50	0.50	1	0.50	1
choline degradation I	2	1	1	1	1	1	1	1	1	1	1	1	1	1	1
choline-O-sulfate degradation	3	1	1	1	1	1	1	1	1	1	0.67	1	1	0.67	1
ectoine biosynthesis	5	0.60	0.60	0.60	0.40	0.60	0.60	0.60	0.40	0.60	0.40	0.60	0.40	0.60	0.60
glutathionylspermidine biosynthesis	1	0	0	0	0	0	0	0	1	0	0	1	0	0	0
glycine betaine biosynthesis I (Gram-negative bacteria)	2	1	1	1	1	1	1	1	1	1	1	1	1	1	1
glycine betaine biosynthesis II (Gram-positive bacteria)	2	1	1	1	1	1	1	1	1	1	1	1	1	1	1
glycine betaine biosynthesis III (plants)	2	0.50	0.50	0.50	0.50	0.50	0.50	0.50	0.50	0.50	1	0.50	0.50	0.50	0.50
putrescine biosynthesis I	2	0.50	0.50	0.50	0.50	0.50	0.50	0.50	0.50	1	0.50	0.50	1	0.50	1
putrescine biosynthesis II	3	0	0	0	0	0	0	0	0	1	0	0.33	0.67	0	0.33
putrescine biosynthesis III	1	1	0	0	0	0	0	0	1	1	0	1	1	0	1
serinol biosynthesis	2	0	0	0	0	0	0	0	0	0	0	0	0	0	0.50
spermidine biosynthesis I	2	0.50	0	0	0.50	0.50	0.50	0.50	0	1	1	0	1	1	0
spermine biosynthesis	2	0	0	0.50	0	0	0	0	0	0.50	0.50	0	0.50	0.50	0
superpathway of polyamine biosynthesis II	7	0.29	0	0.14	0.14	0.14	0.14	0.14	0.14	0.86	0.29	0.29	0.71	0.29	0.29
trypanothione biosynthesis	1	0	0	0	0	0	0	0	0	0	0	1	0	0	0
UDP-N-acetyl-D-glucosamine biosynthesis I	4	1	1	1	1	1	1	1	1	1	1	1	1	1	1
urate biosynthesis/inosine 5'-phosphate degradation	4	0.25	1	0.75	0.50	0.50	0.50	0.50	0.75	0.50	0.75	1	0.75	0	0.75
Amino Acids Biosynthesis	Reactions nb	Paraburkholderia caribensis DSM 13236T	Paraburkholderia terrae DSM 17804T	Paraburkholderia hospita DSM 17164T	Paraburkholderia terrae BS007	Paraburkholderia terrae BS001	Paraburkholderia terrae BS110	Paraburkholderia terrae BS437	Agrobacterium tumefaciens 5A v2	Pseudomonas aeruginosa PAO1	Ralstonia solanacearum CMR15	Rhizobium leguminosarum bv trifolii WSM1325	Burkholderia cenocepacia J2315	Burkholderia glumae LMG 2196	Paraburkholderia phymatum STM815
alanine biosynthesis I	3	0.67	0.67	0.67	0.67	0.67	0.67	0.67	0.67	0.67	0.67	0.67	0.67	0.67	0.67
alanine biosynthesis II	1	1	1	1	1	1	1	1	0	1	0	0	1	1	1
alanine biosynthesis III	1	1	1	1	1	1	1	1	1	1	1	1	1	1	1
arginine biosynthesis I	9	1	1	1	1	1	1	1	1	1	1	1	1	0.67	1
arginine biosynthesis II (acetyl cycle)	9	0.89	0.89	0.89	1	1	1	1	1	1	1	1	1	0.78	1
arginine degradation I (arginase pathway)	3	0.33	0.33	0.33	0.33	0.33	0.33	0.33	0.67	0.33	1	1	0.33	0	0.67
arginine degradation VI (arginase 2 pathway)	3	0.33	0.33	0.33	0.33	0.33	0.33	0.33	0.67	0.33	1	1	0.33	0	0.67
asparagine biosynthesis I	1	0	0	0	0	0	0	0	1	1	0	0	1	0	0
asparagine biosynthesis II	1	0	0	0	0	0	0	0	1	1	0	0	1	0	0
asparagine biosynthesis III (tRNA-dependent)	3	0.33	0.33	0.33	0.33	0.33	0.33	0.33	0.33	0.33	0	0.33	0	0.33	0
aspartate biosynthesis	1	1	1	1	1	1	1	1	1	1	1	1	1	1	1
citrulline biosynthesis	7	0.71	0.71	0.71	0.71	0.71	0.71	0.71	0.86	0.71	1	1	0.71	0.29	0.86
cysteine biosynthesis I	2	1	1	1	1	1	1	1	1	1	1	1	1	1	1
cysteine biosynthesis/homocysteine degradation	2	0	0	0	0	0.50	0	0.50	0.50	1	0.50	0.50	0	0	0
glutamate biosynthesis I	1	1	1	1	1	1	1	1	1	1	1	1	1	1	1
glutamate biosynthesis II	1	0	0	0	0	1	0	0	0	0	0	0	1	1	0
glutamate biosynthesis III	1	1	1	1	1	1	1	1	1	1	1	1	1	1	1
glutamate biosynthesis IV	1	1	0	0	1	1	1	1	1	0	1	0	1	1	0
glutamate biosynthesis V	1	1	0	0	1	1	1	1	1	0	1	1	1	1	0
glutamate degradation II	2	1	1	1	1	1	1	1	1	1	0.50	0.50	1	0.50	1
glutamine biosynthesis I	1	1	1	1	1	1	1	1	1	1	1	1	1	1	1
glycine biosynthesis I	1	1	1	1	1	1	1	1	1	1	1	1	1	1	1
glycine biosynthesis II	1	1	1	1	1	1	1	1	1	1	1	1	1	1	1
glycine biosynthesis III	1	1	1	0	0	0	0	0	0	0	0	1	1	0	1
glycine biosynthesis IV	1	1	1	1	1	1	1	1	1	1	1	1	1	1	1
histidine biosynthesis	10	0.70	0.70	0.70	0.70	0.70	0.70	0.70	0.90	0.90	0.90	1	0.90	0.70	1
homocysteine biosynthesis	2	1	0.50	0	0.50	1	0.50	1	0.50	1	1	0.50	1	1	1
homoserine biosynthesis	3	1	1	1	1	1	1	1	1	1	1	1	1	1	1
isoleucine biosynthesis I (from threonine)	5	1	1	1	1	1	1	1	1	1	1	1	1	1	1
isoleucine biosynthesis IV	6	0.83	1	1	1	1	1	1	0.67	0.67	0.67	0.67	0.83	0.83	1
L-glutamine biosynthesis II (tRNA-dependent)	2	0.50	0.50	0.50	0.50	0.50	0.50	0.50	0.50	0	0	0	0	0.50	0
leucine biosynthesis	5	1	1	1	1	1	1	1	1	1	1	1	1	1	1
lysine biosynthesis I	9	1	1	0.89	1	1	1	1	1	1	0.89	0.89	1	0.67	1
lysine biosynthesis VI	7	0.86	0.86	0.86	0.86	0.86	0.86	0.86	0.86	0.86	0.86	1	1	0.57	0.86
methionine biosynthesis I	5	0.60	0.60	0.80	0.40	0.40	0.40	0.40	0.80	0.40	0.60	0.60	0.60	0.20	1
methionine biosynthesis III	2	0.50	0.50	0.50	0.50	0.50	0.50	0.50	1	1	1	0.50	1	0	1
methionine salvage II (mammalia)	2	0	0	0	0	0	0	0	0.50	1	0.50	0.50	0.50	0	0.50
ornithine biosynthesis	5	1	1	1	1	1	1	1	1	1	1	1	1	0.60	1
phenylalanine biosynthesis I	3	1	1	1	1	1	1	1	0.67	1	1	1	1	1	1
phenylalanine biosynthesis II	3	0.33	0.33	0.33	0.67	0.67	0.67	0.67	0.33	0.67	0.33	0.33	0.33	0.67	0.33
proline biosynthesis I	3	1	1	1	1	1	1	1	1	1	1	1	1	0.33	1
proline biosynthesis III	3	0.67	0.67	0.67	0.67	0.33	0.67	0.67	0.67	0.67	1	1	0.67	0	1
S-adenosyl-L-methionine cycle I	5	0.60	0.60	0.60	0.40	0.60	0.40	0.40	0.60	0.40	0.60	0.20	0.60	0.20	0.60
S-adenosyl-L-methionine cycle II	4	0.75	0.75	0.75	0.75	0.75	0.75	0.75	0.75	0.75	0.75	0.50	0.75	0.50	0.75
S-methyl-5-thio-α-D-ribose 1-phosphate degradation	5	0.40	0.20	0.40	0.40	0.40	0.40	0.40	0	0.80	0	0	0	0.20	0.20
selenocysteine biosynthesis I (bacteria)	3	1	1	1	1	1	1	1	0.67	1	0.33	0.67	1	0.33	1
serine biosynthesis	3	1	1	1	0.67	1	1	0.67	1	1	1	1	1	0.33	1
serine racemization	2	0	0.50	0.50	0	1	0	0	0	0.50	0	0	0.50	1	0.50
threonine biosynthesis from homoserine	2	1	1	1	1	1	1	1	1	1	1	1	1	0	1
tryptophan biosynthesis	6	1	1	1	1	1	1	1	1	1	1	1	1	1	1
tyrosine biosynthesis I	3	1	1	1	1	1	1	1	0.67	0.67	0.67	1	1	0.67	1
tyrosine biosynthesis III	3	0.33	0.33	0.33	0.33	0.33	0.33	0.33	0.67	0.33	0.33	0.67	0.33	0.33	0.33
tyrosine biosynthesis IV	1	1	1	1	1	1	1	1	0	1	1	1	1	1	0
uracil degradation II (reductive)	3	0.33	0.33	0.33	0.33	0.33	0.33	0.33	0.33	0	0	0.33	0.33	0	0.33
valine biosynthesis	4	1	1	1	1	1	1	1	1	1	1	1	1	1	1
β-alanine biosynthesis II	6	0.33	0.50	0.33	0.33	0.33	0.33	0.33	0.17	0.33	0.17	0.33	0.33	0.33	0.33
β-alanine biosynthesis III	1	1	1	1	1	1	1	1	0	1	1	0	1	1	1
Aminoacyl-tRNA Charging	Reactions nb	Paraburkholderia caribensis DSM 13236T	Paraburkholderia terrae DSM 17804T	Paraburkholderia hospita DSM 17164T	Paraburkholderia terrae BS007	Paraburkholderia terrae BS001	Paraburkholderia terrae BS110	Paraburkholderia terrae BS437	Agrobacterium tumefaciens 5A v2	Pseudomonas aeruginosa PAO1	Ralstonia solanacearum CMR15	Rhizobium leguminosarum bv trifolii WSM1325	Burkholderia cenocepacia J2315	Burkholderia glumae LMG 2196	Paraburkholderia phymatum STM815
asparagine biosynthesis III (tRNA-dependent)	3	0.33	0.33	0.33	0.33	0.33	0.33	0.33	0.33	0.33	0	0.33	0	0.33	0
L-glutamine biosynthesis II (tRNA-dependent)	2	0.50	0.50	0.50	0.50	0.50	0.50	0.50	0.50	0	0	0	0	0.50	0
tRNA charging	20	0.95	0.95	0.95	0.95	0.95	0.95	0.95	0.90	0.95	0.95	0.90	0.95	0.85	0.95
Aromatic Compounds Biosynthesis	Reactions nb	Paraburkholderia caribensis DSM 13236T	Paraburkholderia terrae DSM 17804T	Paraburkholderia hospita DSM 17164T	Paraburkholderia terrae BS007	Paraburkholderia terrae BS001	Paraburkholderia terrae BS110	Paraburkholderia terrae BS437	Agrobacterium tumefaciens 5A v2	Pseudomonas aeruginosa PAO1	Ralstonia solanacearum CMR15	Rhizobium leguminosarum bv trifolii WSM1325	Burkholderia cenocepacia J2315	Burkholderia glumae LMG 2196	Paraburkholderia phymatum STM815
2,3-dihydroxybenzoate biosynthesis	3	0.33	0.33	0.33	0	0	0	0.33	1	0.33	0.33	0.33	1	0.33	0
3-dehydroquinate biosynthesis I	2	1	1	1	1	1	1	1	0.50	1	1	1	1	1	1
4-hydroxybenzoate biosynthesis II (bacteria and fungi)	1	1	1	1	1	1	1	1	0	0	1	0	1	1	1
4-hydroxybenzoate biosynthesis V	5	0.80	0.80	0.80	0.80	1	0.80	0.80	0.40	0.60	1	0.60	0.60	0.80	0.60
benzoyl-CoA biosynthesis	3	0.33	0.33	0.33	0.33	0.33	0.33	0.33	0.33	0.33	0.33	0	0	0	0.33
chorismate biosynthesis from 3-dehydroquinate	6	1	1	1	1	1	1	0.83	0.67	0.67	0.83	0.83	1	0.83	0.83
o-diquinones biosynthesis	1	1	0	0	0	1	1	1	0	0	1	0	0	0	1
salicylate biosynthesis I	2	0	0	0	0	0	0	0	0.50	1	0	0	1	0	0
Carbohydrates Biosynthesis	Reactions nb	Paraburkholderia caribensis DSM 13236T	Paraburkholderia terrae DSM 17804T	Paraburkholderia hospita DSM 17164T	Paraburkholderia terrae BS007	Paraburkholderia terrae BS001	Paraburkholderia terrae BS110	Paraburkholderia terrae BS437	Agrobacterium tumefaciens 5A v2	Pseudomonas aeruginosa PAO1	Ralstonia solanacearum CMR15	Rhizobium leguminosarum bv trifolii WSM1325	Burkholderia cenocepacia J2315	Burkholderia glumae LMG 2196	Paraburkholderia phymatum STM815
2-keto-L-gulonate biosynthesis	3	0.67	0.67	0.67	0.67	0.67	0.67	0.67	0	0.33	0	0.67	0.33	0.33	0.67
acetaldehyde biosynthesis I	2	1	1	1	1	0.50	1	1	0.50	0.50	0.50	0.50	1	1	1
acetaldehyde biosynthesis II	1	1	1	1	1	0	1	1	0	0	0	0	1	1	1
ADP-L-glycero-β-D-manno-heptose biosynthesis	5	0.80	0.80	1	0.80	0.40	0.80	0.80	0	1	0.80	0	0.80	0.40	0.40
callose biosynthesis	1	0	0	0	0	0	0	0	1	0	0	0	0	0	0
Calvin-Benson-Bassham cycle	13	0.77	0.77	0.77	0.77	0.77	0.69	0.77	0.62	0.69	0.62	0.54	0.69	0.62	0.85
cellulose biosynthesis	1	1	1	1	1	1	1	1	1	0	0	1	1	0	1
CMP-KDO biosynthesis I	4	1	1	1	1	1	1	1	0.75	0.75	1	0.75	1	1	1
CMP-N-acetylneuraminate biosynthesis II (bacteria)	3	0	0	0	0.33	0	0	0	0	0.33	0.33	0.33	0.33	0	0
CMP-pseudaminate biosynthesis	6	0	0.50	0.50	0	0.50	0.50	0.50	0	0	0	0	0	0	0
dTDP-D-desosamine biosynthesis	6	0.50	0.33	0.33	0.50	0.33	0.33	0.33	0.33	0.33	0.33	0.33	0.33	0.33	0.33
dTDP-L-rhamnose biosynthesis I	4	1	1	1	1	1	1	1	1	1	1	1	1	0.75	1
fructan biosynthesis	5	0	0	0	0	0	0	0	0	0	0	0	0.40	0	0.40
GDP-D-glycero-α-D-manno-heptose biosynthesis	4	0	0	0.75	0	0	0	0	0	0.25	0	0	0.25	0	0
GDP-D-rhamnose biosynthesis	2	0.50	0.50	0.50	0.50	0.50	0.50	0.50	0.50	0.50	0	0.50	0.50	0.50	0.50
GDP-L-colitose biosynthesis	3	0.33	0.33	0.33	0.33	0.33	0.33	0.33	0.33	0.33	0	0.33	0.33	0.33	0.33
GDP-L-fucose biosynthesis I (from GDP-D-mannose)	2	1	1	1	1	1	1	1	1	0.50	0	1	0.50	0.50	1
GDP-mannose biosynthesis	4	0.75	0.75	0.50	0.75	0.75	0.75	0.75	1	1	0.75	0.75	1	0.25	0.75
gluconeogenesis I	13	0.77	0.77	0.85	0.85	0.85	0.85	0.85	0.69	1	0.92	0.77	1	0.62	0.85
gluconeogenesis II (Methanobacterium thermoautotrophicum)	20	0.65	0.60	0.60	0.60	0.70	0.65	0.65	0.65	0.65	0.60	0.70	0.60	0.40	0.65
glycogen biosynthesis I (from ADP-D-Glucose)	3	1	1	1	1	1	1	1	1	0.67	0.67	1	0	0.67	1
glycogen degradation I	7	0.57	0.71	0.57	0.86	0.71	0.71	0.71	0.71	0.29	0.57	1	0.57	0.29	0.71
mannosylfructose biosynthesis	2	0	0	0	0	0	0	0	0.50	0	0	0	0	0	0
sorbitol biosynthesis II	3	0.67	0.67	0.67	0.67	0.67	0.67	0.67	0.67	0.33	0.67	1	0.67	0.33	0.67
starch biosynthesis	5	0.80	0.80	0.80	0.80	0.80	0.80	0.80	0.80	0.40	0.40	1	0.40	0.40	0.60
UDP-D-xylose and UDP-D-glucuronate biosynthesis	2	0.50	1	1	0.50	0.50	0.50	0.50	0.50	1	1	1	1	0.50	0.50
Cell Structures Biosynthesis	Reactions nb	Paraburkholderia caribensis DSM 13236T	Paraburkholderia terrae DSM 17804T	Paraburkholderia hospita DSM 17164T	Paraburkholderia terrae BS007	Paraburkholderia terrae BS001	Paraburkholderia terrae BS110	Paraburkholderia terrae BS437	Agrobacterium tumefaciens 5A v2	Pseudomonas aeruginosa PAO1	Ralstonia solanacearum CMR15	Rhizobium leguminosarum bv trifolii WSM1325	Burkholderia cenocepacia J2315	Burkholderia glumae LMG 2196	Paraburkholderia phymatum STM815
cellulose biosynthesis	1	1	1	1	1	1	1	1	1	0	0	1	1	0	1
colanic acid building blocks biosynthesis	11	0.73	0.73	0.64	0.73	0.73	0.73	0.73	0.82	0.73	0.55	0.73	0.73	0.36	0.73
dTDP-L-rhamnose biosynthesis I	4	1	1	1	1	1	1	1	1	1	1	1	1	0.75	1
enterobacterial common antigen biosynthesis	9	0.22	0.22	0.22	0.44	0.22	0.22	0.33	0.33	0.33	0.33	0.22	0.33	0.33	0.22
GDP-L-colitose biosynthesis	3	0.33	0.33	0.33	0.33	0.33	0.33	0.33	0.33	0.33	0	0.33	0.33	0.33	0.33
KDO transfer to lipid IVA I	2	0.50	0.50	0.50	0.50	0.50	0.50	0.50	1	0.50	1	0.50	0.50	0	1
lipid IVA biosynthesis	6	1	1	1	1	1	1	1	1	1	1	0.83	1	0.83	1
O-antigen building blocks biosynthesis (E. coli)	9	0.89	0.89	0.89	0.89	0.89	0.89	0.89	0.89	0.89	0.89	1	1	0.78	0.89
peptidoglycan biosynthesis I (meso-diaminopimelate containing)	13	1	1	1	1	1	1	1	1	0.92	0.92	1	0.92	0.92	1
peptidoglycan biosynthesis III (mycobacteria)	14	0.71	0.71	0.71	0.64	0.64	0.64	0.64	0.71	0.57	0.57	0.71	0.57	0.64	0.71
polymyxin resistance	6	0.50	0.33	0.50	0.33	0.33	0.33	0.33	0	0.50	0.17	0	0.17	0.17	0.33
superpathway of (KDO)2-lipid A biosynthesis	16	0.75	0.75	0.75	0.75	0.75	0.75	0.69	0.75	0.69	0.88	0.63	0.75	0.63	0.81
UDP-N-acetyl-D-glucosamine biosynthesis I	4	1	1	1	1	1	1	1	1	1	1	1	1	1	1
UDP-N-acetylmuramoyl-pentapeptide biosynthesis III (meso-DAP-containing)	8	1	1	1	1	1	1	1	1	1	1	1	1	1	1
Cofactors, Prosthetic Groups, Electron Carriers Biosynthesis	Reactions nb	Paraburkholderia caribensis DSM 13236T	Paraburkholderia terrae DSM 17804T	Paraburkholderia hospita DSM 17164T	Paraburkholderia terrae BS007	Paraburkholderia terrae BS001	Paraburkholderia terrae BS110	Paraburkholderia terrae BS437	Agrobacterium tumefaciens 5A v2	Pseudomonas aeruginosa PAO1	Ralstonia solanacearum CMR15	Rhizobium leguminosarum bv trifolii WSM1325	Burkholderia cenocepacia J2315	Burkholderia glumae LMG 2196	Paraburkholderia phymatum STM815
1,4-dihydroxy-2-naphthoate biosynthesis I	7	0.14	0.14	0.14	0.14	0.14	0.14	0.14	0.29	0.29	0.29	0.43	0.43	0.14	0.14
2'-(5'-phosphoribosyl)-3'-dephospho-CoA biosynthesis I (citrate lyase)	2	0.50	0.50	0.50	0.50	0.50	0.50	0.50	0	0.50	0	0	0.50	0	1
2'-(5'-phosphoribosyl)-3'-dephospho-CoA biosynthesis II (malonate decarboxylase)	2	1	1	1	1	1	1	1	0	1	0	0	1	0	1
5,6-dimethylbenzimidazole biosynthesis	3	1	1	1	1	0.67	1	0.67	0.67	0.67	0.33	0.67	0.67	0.67	0.67
6-hydroxymethyl-dihydropterin diphosphate biosynthesis I	5	0.80	0.80	0.80	0.80	0.80	0.80	0.80	0.60	0.60	0.80	0.60	0.60	0.80	0.80
7-keto-8-aminopelargonate biosynthesis I	11	0.91	0.91	0.91	0.91	0.91	0.91	0.91	0.82	0.82	0.82	0.45	0.55	0.73	0.82
7-keto-8-aminopelargonate biosynthesis II	2	0.50	0.50	0.50	0.50	0.50	0.50	0.50	0.50	1	0.50	0	0.50	0.50	0.50
acyl carrier protein metabolism	2	0.50	0.50	0.50	0.50	0.50	0.50	0.50	0.50	0	0.50	0.50	1	0.50	0.50
adenosylcobalamin biosynthesis from cobyrinate a,c-diamide I	8	0.63	0.63	0.63	0.75	0.88	0.75	0.75	0.63	0.63	0.88	0.75	0.63	0.38	0.75
adenosylcobalamin biosynthesis from cobyrinate a,c-diamide II	9	0.67	0.67	0.67	0.78	0.78	0.78	0.78	0.56	0.56	0.78	0.67	0.56	0.33	0.67
adenosylcobalamin biosynthesis I (early cobalt insertion)	21	0.48	0.52	0.52	0.52	0.57	0.52	0.52	0.52	0.57	0.67	0.57	0.62	0.19	0.57
adenosylcobalamin biosynthesis II (late cobalt incorporation)	21	0.71	0.81	0.76	0.81	0.81	0.81	0.81	0.76	0.71	0.81	0.86	0.71	0.29	0.81
adenosylcobalamin salvage from cobalamin	1	1	1	1	1	1	1	1	1	1	1	1	1	1	1
adenosylcobalamin salvage from cobinamide I	6	0.67	0.67	0.67	1	1	1	1	0.83	0.83	0.83	0.83	0.50	0.17	0.83
base-degraded thiamin salvage	2	0	0	0.50	0	0	0	0	0	0	0	0	0	0	0
biotin biosynthesis from 7-keto-8-aminopelargonate	3	1	1	1	1	1	1	1	1	1	1	0.33	1	0.67	1
chlorophyllide a biosynthesis I	10	0.30	0.40	0.30	0.30	0.30	0.30	0.30	0.20	0.40	0.30	0.30	0.40	0.10	0.30
chlorophyllide a biosynthesis II	10	0.30	0.40	0.30	0.30	0.30	0.30	0.30	0.20	0.40	0.30	0.30	0.40	0.10	0.30
coenzyme A biosynthesis	4	1	1	1	1	1	0.50	1	1	1	1	1	1	1	1
coenzyme M biosynthesis I	7	0.14	0	0.14	0	0.14	0	0.14	0	0	0.14	0.14	0	0	0
cytidylyl molybdenum cofactor biosynthesis	1	0	1	0	0	0	0	0	0	0	0	0	0	0	0
di-trans,poly-cis-undecaprenyl phosphate biosynthesis	1	1	1	1	1	1	1	1	1	1	1	1	1	0	1
flavin biosynthesis I (bacteria and plants)	9	0.89	0.89	0.89	0.89	0.89	0.89	0.78	0.78	0.89	0.89	0.78	0.89	0.78	0.89
folate polyglutamylation	5	0.80	0.80	0.80	0.80	1	0.80	0.80	0.80	0.80	0.80	1	0.80	1	0.80
folate transformations I	12	0.58	0.50	0.58	0.58	0.67	0.67	0.58	0.75	0.58	0.67	0.83	0.67	0.50	0.67
folate transformations II	11	0.73	0.64	0.73	0.73	0.73	0.73	0.73	0.91	0.73	0.91	1	0.91	0.64	0.91
formylTHF biosynthesis I	11	0.82	0.82	0.82	0.82	0.91	0.82	0.82	0.91	0.91	0.91	0.91	0.91	0.73	0.91
geranyl diphosphate biosynthesis	1	1	1	1	1	1	1	1	0	1	1	0	0	1	1
geranylgeranyldiphosphate biosynthesis	1	0	0	0	0	0	0	0	0	0	0	1	0	0	0
glutathione biosynthesis	2	1	1	1	1	1	1	1	1	1	0.50	1	1	1	1
glutathione redox reactions I	3	0	0	0	0	0.33	0	0.33	0.33	1	1	1	0.67	0.33	0.33
glutathione redox reactions II	1	0	0	0	0	0	0	1	1	1	1	1	1	0	0
glutathionylspermidine biosynthesis	1	0	0	0	0	0	0	0	1	0	0	1	0	0	0
guanylyl molybdenum cofactor biosynthesis	1	1	1	1	1	1	1	1	1	1	1	1	1	0	1
heme biosynthesis from uroporphyrinogen-III I	4	0.75	1	0.75	0.75	0.75	0.75	0.75	0.75	0.75	0.75	0.75	0.75	0.50	0.75
heme biosynthesis from uroporphyrinogen-III II	4	0.75	0.75	0.75	0.75	0.75	0.75	0.75	0.75	0.75	0.75	0.75	0.75	0.75	0.75
L-ascorbate biosynthesis V	3	0.67	0.67	0.67	0.67	0.67	0.67	0.67	0	0.33	0	0.67	0.33	0.33	0.67
lipoate biosynthesis and incorporation I	2	1	1	1	1	1	1	1	1	1	1	1	1	1	1
menaquinol-9 biosynthesis	1	0	0	0	0	0	0	0	1	0	0	0	0	0	0
menaquinol-8 biosynthesis	1	1	1	1	1	1	1	1	1	1	1	1	1	1	1
menaquinol-6 biosynthesis	1	0	0	0	0	0	0	0	0	1	0	0	0	0	0
methylerythritol phosphate pathway	9	0.89	0.89	0.89	0.89	0.89	0.78	0.89	0.89	0.89	0.89	0.89	0.89	0.67	0.89
mevalonate pathway I	7	0.14	0.14	0.14	0.14	0.14	0.14	0.29	0.14	0.14	0.14	0.14	0.29	0.14	0.14
molybdenum cofactor biosynthesis	7	0.86	0.86	0.86	0.86	0.86	0.86	0.86	0.43	0.43	0.71	0.43	0.57	0.29	0.86
NAD biosynthesis I (from aspartate)	6	1	1	1	1	1	1	1	1	1	1	1	1	0.83	1
NAD biosynthesis III	2	0	0	0	0	0	0	0	0	0	0.50	0	1	0	0
NAD phosphorylation and dephosphorylation	3	0.67	1	0.67	0.67	0.67	0.67	1	0.67	1	1	1	1	0.67	1
NAD salvage pathway I	8	0.75	0.75	0.63	0.63	0.63	0.63	0.63	0.50	0.50	0.50	0.63	0.63	0.63	0.50
NAD salvage pathway II	5	0.20	0.60	0.20	0	0	0	0.20	0.20	0.40	0.60	0.60	0.80	0	0.40
NAD salvage pathway III	2	0	0	0	0	0	0	0	0	0	0.50	0	0.50	0	0
octaprenyl diphosphate biosynthesis	1	1	1	1	1	1	1	1	1	1	1	0	1	1	1
p-aminobenzoate biosynthesis	2	0.50	0.50	0.50	0.50	0.50	0.50	0.50	0.50	1	1	1	0.50	1	0.50
phosphopantothenate biosynthesis I	4	1	1	1	1	1	1	1	1	1	1	1	1	0.50	1
pyridoxal 5'-phosphate biosynthesis I	7	0.86	0.86	0.86	0.86	0.86	0.86	0.86	0.71	1	0.71	0.71	0.71	0.86	0.86
pyridoxal 5'-phosphate salvage pathway	5	0.60	0.60	0.60	0.60	0.60	0.60	0.60	1	0.60	0.40	0.80	0.60	0.60	0.60
S-adenosyl-L-methionine biosynthesis	1	1	1	1	1	1	1	1	1	1	1	1	1	1	1
siroheme biosynthesis	4	0.50	0.50	0.50	0.50	0.50	0.50	0.50	1	1	0.50	0.75	0.50	0	0.50
superpathway of heme biosynthesis from uroporphyrinogen-III	6	0.67	0.83	0.67	0.67	0.67	0.67	0.67	0.67	0.67	0.67	0.67	0.67	0.50	0.67
tetrahydrobiopterin biosynthesis I	3	0.33	0.33	0.33	0.33	0.33	0.33	0.33	0.67	0.67	0.67	0.67	1	0.67	1
tetrahydrofolate biosynthesis	3	1	1	1	1	1	1	1	1	1	1	0.67	1	1	1
tetrahydrofolate salvage from 5,10-methenyltetrahydrofolate	2	1	1	1	1	1	1	1	1	1	1	1	1	0.50	1
tetrahydromonapterin biosynthesis	3	0	0	0	0	0	0	0	0	0.67	0	0	0	0	0
tetrapyrrole biosynthesis I	6	1	0.83	1	1	1	1	1	0.83	1	1	0.83	1	0.83	1
tetrapyrrole biosynthesis II	4	0.75	0.50	0.75	0.75	0.75	0.75	0.75	1	0.75	0.75	1	0.75	0.50	0.75
thiamin diphosphate biosynthesis I (E. coli)	2	1	0.50	0.50	0.50	0.50	0.50	0.50	0.50	1	1	0.50	1	0.50	1
thiamin diphosphate biosynthesis II (Bacillus)	2	1	0.50	0.50	1	1	1	0.50	0	0.50	1	0.50	1	0.50	1
thiamin diphosphate biosynthesis III (Staphylococcus)	3	0.67	0.33	0.33	0.67	0.67	0.67	0.33	0.67	0.33	0.67	1	0.67	0	0.67
thiamin diphosphate biosynthesis IV (eukaryotes)	3	0.67	0.67	0.67	0.67	0.67	0.67	0.67	1	0.67	0.67	1	0.67	0.33	0.67
thiamin salvage I	2	0.50	0.50	0.50	0.50	0.50	0.50	0.50	0	0.50	0.50	0	0.50	0.50	0.50
thiamin salvage III	1	0	0	0	0	0	0	0	1	0	0	1	0	0	0
thio-molybdenum cofactor biosynthesis	1	1	0	0	0	0	0	0	0	0	0	0	0	0	0
thioredoxin pathway	2	0.50	0.50	0.50	0.50	0.50	0.50	0.50	0.50	0.50	0.50	0.50	0.50	0	0.50
trans, trans-farnesyl diphosphate biosynthesis	3	0.67	0.67	0.67	0.67	0.67	0.67	1	0.33	0.67	0.67	0.33	0.33	0.67	0.67
ubiquinol-8 biosynthesis (prokaryotic)	8	0.75	0.88	1	0.75	0.75	0.75	0.75	0.63	0.88	0.88	0.88	0.75	0.38	0.88
vitamin B6 degradation	9	0.11	0.11	0.11	0.11	0.11	0.11	0.11	0.11	0	0.11	0.11	0.11	0.11	0.11
γ-glutamyl cycle	6	0.83	0.83	0.83	0.67	0.67	0.67	0.67	0.50	0.50	0.33	0.50	0.83	0.33	0.67
Fatty Acids and Lipids Biosynthesis	Reactions nb	Paraburkholderia caribensis DSM 13236T	Paraburkholderia terrae DSM 17804T	Paraburkholderia hospita DSM 17164T	Paraburkholderia terrae BS007	Paraburkholderia terrae BS001	Paraburkholderia terrae BS110	Paraburkholderia terrae BS437	Agrobacterium tumefaciens 5A v2	Pseudomonas aeruginosa PAO1	Ralstonia solanacearum CMR15	Rhizobium leguminosarum bv trifolii WSM1325	Burkholderia cenocepacia J2315	Burkholderia glumae LMG 2196	Paraburkholderia phymatum STM815
(KDO)2-lipid A biosynthesis I	2	0.50	0.50	0.50	0.50	0.50	0.50	0	0.50	0.50	1	0.50	0.50	0.50	0.50
acyl-ACP thioesterase pathway	1	0	0	0	0	0	0	0	0	1	0	0	0	0	0
acyl-CoA hydrolysis	1	1	1	0	0	1	0	0	1	1	1	1	1	1	1
biotin-carboxyl carrier protein assembly	3	1	1	1	1	1	1	1	0.67	1	1	1	1	0.67	1
cardiolipin biosynthesis I	3	1	1	1	1	0.67	1	1	0.67	1	1	0.33	1	0.33	1
cardiolipin biosynthesis II	3	1	1	1	0.67	0.33	0.67	0.67	0.33	1	0.67	0.33	0.67	0.33	0.67
CDP-diacylglycerol biosynthesis I	4	0.75	1	1	0.75	0.75	0.75	1	0.75	1	0.75	1	1	0.50	0.50
CDP-diacylglycerol biosynthesis II	4	0.75	0.75	0.75	0.75	0.75	0.75	0.75	0.75	1	0.75	1	1	0.50	0.50
CDP-diacylglycerol biosynthesis III	5	0.60	0.40	0.40	0.40	0.40	0.40	0.40	0.60	0.60	0.60	0.60	0.60	0.20	0.40
cis-dodecenoyl biosynthesis	6	0.67	0.67	0.67	0.83	0.83	0.83	0.67	1	1	0.83	0.67	0.67	0.33	0.83
cis-vaccenate biosynthesis	5	0.60	0.60	0.60	0.60	0.60	0.60	0.60	0.60	0.80	0.60	0.60	0.60	0.60	0.60
cyclopropane fatty acid (CFA) biosynthesis	1	1	1	1	1	1	1	1	1	0	1	1	1	1	1
diacylglyceryl-N,N,N-trimethylhomoserine biosynthesis	2	0	0	0	0	0	0	0	1	0	0	0.50	0	0	0
fatty acid activation	1	1	1	1	1	1	1	1	1	1	1	1	1	1	1
fatty acid biosynthesis initiation I	3	1	1	1	1	1	1	1	1	1	1	0.67	0.67	0.67	1
fatty acid biosynthesis initiation II	2	1	1	1	1	1	1	1	1	0.50	1	0.50	0.50	1	1
fatty acid biosynthesis initiation III	2	1	1	1	1	1	1	1	1	1	1	0.50	0.50	0.50	1
fatty acid elongation -- saturated	5	1	1	1	1	1	1	1	1	1	1	0.80	0.60	0.60	1
fatty acids biosynthesis (yeast)	1	0	1	1	0	0	0	0	0	0	0	0	0	0	1
KDO transfer to lipid IVA I	2	0.50	0.50	0.50	0.50	0.50	0.50	0.50	1	0.50	1	0.50	0.50	0	1
Lipid A-core biosynthesis	10	0.20	0.20	0.20	0.20	0.20	0.20	0.20	0	0.40	0.10	0.20	0.20	0.20	0.20
lipid IVA biosynthesis	6	1	1	1	1	1	1	1	1	1	1	0.83	1	0.83	1
mevalonate pathway I	7	0.14	0.14	0.14	0.14	0.14	0.14	0.29	0.14	0.14	0.14	0.14	0.29	0.14	0.14
palmitate biosynthesis II (bacteria and plants)	29	0.93	0.93	0.93	0.93	0.93	0.93	0.93	0.93	0.97	0.93	0.93	0.69	0.69	0.93
palmitoleate biosynthesis I	9	0.89	0.89	0.89	0.89	1	0.89	0.89	1	1	0.89	0.67	0.67	0.67	1
palmitoleate biosynthesis II	2	0	0	0	0	0.50	0	0	0.50	1	0	0	0	0.50	0.50
phosphatidylcholine biosynthesis I	3	0	0	0	0	0	0	0	0	0	0	0.33	0	0	0
phosphatidylcholine biosynthesis V	3	0	0.33	0	0	0	0	0	0	0.67	0	0.33	1	1	0
phosphatidylcholine biosynthesis VI	1	0	0	0	0	0	0	0	1	1	0	1	0	0	0
phosphatidylethanolamine biosynthesis I	2	1	1	1	1	1	1	1	1	1	1	1	1	0.50	0.50
phosphatidylethanolamine biosynthesis II	3	0	0	0	0	0	0	0	0.33	0	0	0.33	0	0	0
phosphatidylglycerol biosynthesis I (plastidic)	6	0.83	0.83	0.83	0.83	0.67	0.83	0.83	0.67	1	0.83	0.83	1	0.50	0.67
phosphatidylglycerol biosynthesis II (non-plastidic)	6	0.83	1	1	0.83	0.67	0.83	1	0.67	1	0.83	0.83	1	0.50	0.67
rhamnolipid biosynthesis	3	0	0	0	0	0	0	0	0	0.33	0	0	0	0	0
sphingomyelin metabolism	3	0	0	0	0	0	0	0	0	0	0.33	0	0	0	0
stearate biosynthesis II (plants)	5	0.20	0.40	0.20	0.40	0.40	0.40	0.40	0.60	0.80	0.60	0.80	0.60	0	0.60
superpathway of (KDO)2-lipid A biosynthesis	16	0.75	0.75	0.75	0.75	0.75	0.75	0.69	0.75	0.69	0.88	0.63	0.75	0.63	0.81
superpathway of fatty acid biosynthesis initiation (E. coli)	6	1	1	1	1	1	1	1	1	0.83	1	0.50	0.50	0.67	1
γ-linolenate biosynthesis II (animals)	2	0.50	0.50	0.50	0.50	0.50	0.50	0.50	0	1	0.50	0.50	0.50	0.50	0
Hormones Biosynthesis	Reactions nb	Paraburkholderia caribensis DSM 13236T	Paraburkholderia terrae DSM 17804T	Paraburkholderia hospita DSM 17164T	Paraburkholderia terrae BS007	Paraburkholderia terrae BS001	Paraburkholderia terrae BS110	Paraburkholderia terrae BS437	Agrobacterium tumefaciens 5A v2	Pseudomonas aeruginosa PAO1	Ralstonia solanacearum CMR15	Rhizobium leguminosarum bv trifolii WSM1325	Burkholderia cenocepacia J2315	Burkholderia glumae LMG 2196	Paraburkholderia phymatum STM815
ethylene biosynthesis III (microbes)	3	0.67	0.67	0.67	0.67	0.67	0.67	0.67	0.33	0.33	0.33	0.33	0.33	0.67	0.67
IAA biosynthesis IV	2	1	1	1	1	1	1	1	0.50	0.50	0.50	1	0.50	0	0.50
IAA biosynthesis V	1	1	1	1	1	1	1	1	1	0	1	1	1	0	1
IAA biosynthesis VI (via indole-3-acetamide)	2	0.50	0.50	0.50	0.50	0.50	0.50	0.50	0.50	0.50	1	0.50	0.50	0	1
Metabolic Regulators Biosynthesis	Reactions nb	Paraburkholderia caribensis DSM 13236T	Paraburkholderia terrae DSM 17804T	Paraburkholderia hospita DSM 17164T	Paraburkholderia terrae BS007	Paraburkholderia terrae BS001	Paraburkholderia terrae BS110	Paraburkholderia terrae BS437	Agrobacterium tumefaciens 5A v2	Pseudomonas aeruginosa PAO1	Ralstonia solanacearum CMR15	Rhizobium leguminosarum bv trifolii WSM1325	Burkholderia cenocepacia J2315	Burkholderia glumae LMG 2196	Paraburkholderia phymatum STM815
ppGpp biosynthesis	6	0.83	0.83	0.83	0.83	0.83	0.83	0.67	1	0.83	0.83	0.50	1	0.83	0.83
Nucleosides and Nucleotides Biosynthesis	Reactions nb	Paraburkholderia caribensis DSM 13236T	Paraburkholderia terrae DSM 17804T	Paraburkholderia hospita DSM 17164T	Paraburkholderia terrae BS007	Paraburkholderia terrae BS001	Paraburkholderia terrae BS110	Paraburkholderia terrae BS437	Agrobacterium tumefaciens 5A v2	Pseudomonas aeruginosa PAO1	Ralstonia solanacearum CMR15	Rhizobium leguminosarum bv trifolii WSM1325	Burkholderia cenocepacia J2315	Burkholderia glumae LMG 2196	Paraburkholderia phymatum STM815
5-aminoimidazole ribonucleotide biosynthesis I	5	1	1	1	1	1	1	1	1	1	1	1	1	0.80	1
5-aminoimidazole ribonucleotide biosynthesis II	5	1	1	1	1	1	1	1	0.80	1	0.80	0.80	1	0.80	1
adenine and adenosine salvage IV	3	1	1	1	1	0.67	1	1	1	0.67	0.67	1	0.67	0.67	0.67
adenine and adenosine salvage VI	1	0	0	0	0	0	0	0	1	0	1	0	1	0	0
adenosine nucleotides de novo biosynthesis	8	0.75	0.75	0.75	0.75	0.75	0.75	0.75	1	0.88	0.75	0.88	0.75	0.63	0.75
guanine and guanosine salvage I	2	0.50	1	0.50	0.50	0.50	0.50	0.50	1	0.50	0.50	1	0.50	0.50	0.50
guanine and guanosine salvage II	2	0.50	0.50	0.50	0.50	0.50	0.50	0.50	0.50	0.50	0.50	0.50	0.50	0.50	0.50
guanosine nucleotides de novo biosynthesis	9	0.78	0.78	0.78	0.78	0.78	0.78	0.78	1	0.89	0.78	0.89	0.78	0.44	0.78
inosine-5'-phosphate biosynthesis I	6	1	1	1	1	1	1	1	1	1	1	0.67	1	1	1
inosine-5'-phosphate biosynthesis II	5	0.80	0.80	0.80	0.80	0.80	0.80	0.80	0.80	0.80	0.80	1	0.80	0.80	0.80
purine and pyrimidine metabolism	17	0.53	0.65	0.53	0.53	0.53	0.53	0.53	0.82	0.53	0.53	0.88	0.65	0.47	0.59
purine nucleotides de novo biosynthesis II	14	0.93	0.93	0.93	0.93	0.93	0.93	0.93	0.93	0.93	0.93	1	0.93	0.71	0.93
pyrimidine deoxyribonucleotides de novo biosynthesis I	13	0.69	0.69	0.69	0.69	0.69	0.69	0.69	1	0.85	0.69	0.85	0.69	0.69	0.69
pyrimidine ribonucleotides interconversion	11	0.36	0.36	0.36	0.36	0.36	0.36	0.36	0.36	0.55	0.55	0.55	0.55	0.27	0.36
queuosine biosynthesis	4	0.75	0.75	0.75	0.75	1	0.75	0.75	0.50	0.75	0.75	0.75	0.75	0.50	1
salvage pathways of pyrimidine deoxyribonucleotides	5	0	0	0	0	0	0	0	1	0	0	0.80	0.40	0	0.20
salvage pathways of pyrimidine ribonucleotides	8	0.50	0.50	0.50	0.50	0.50	0.50	0.50	0.63	0.50	0.50	0.63	0.63	0.38	0.50
superpathway of 5-aminoimidazole ribonucleotide biosynthesis	6	1	1	1	1	1	1	1	0.83	1	0.83	0.83	1	0.83	1
tRNA processing pathway I	10	0.80	0.80	0.80	0.70	0.60	0.70	0.80	0.70	0.90	0.80	1	0.80	0.40	0.70
uridine-5'-phosphate biosynthesis	6	1	1	1	1	1	1	1	1	1	1	1	1	1	1
xanthine and xanthosine salvage	2	0	0.50	0	0	0	0	0	1	0.50	0.50	1	0	0	0.50
Other Biosynthesis	Reactions nb	Paraburkholderia caribensis DSM 13236T	Paraburkholderia terrae DSM 17804T	Paraburkholderia hospita DSM 17164T	Paraburkholderia terrae BS007	Paraburkholderia terrae BS001	Paraburkholderia terrae BS110	Paraburkholderia terrae BS437	Agrobacterium tumefaciens 5A v2	Pseudomonas aeruginosa PAO1	Ralstonia solanacearum CMR15	Rhizobium leguminosarum bv trifolii WSM1325	Burkholderia cenocepacia J2315	Burkholderia glumae LMG 2196	Paraburkholderia phymatum STM815
autoinducer AI-1 biosynthesis	1	1	1	1	1	1	1	1	1	1	1	0	1	1	1
epoxysqualene biosynthesis	3	0.67	0.67	0	0	0	0	0	0	0.33	0	0	0	0	0
hydrogen sulfide biosynthesis	2	0.50	0.50	0.50	0.50	0.50	0.50	0.50	0	0	0.50	0	0	0.50	0
L-dopachrome biosynthesis	1	1	0	0	0	1	1	1	0	0	0	0	0	0	1
polyhydroxybutyrate biosynthesis	3	1	0.67	0.67	1	1	1	1	1	0.33	0.67	0.67	1	1	0.67
PRPP biosynthesis I	1	1	1	1	1	1	1	1	1	1	1	1	1	1	1
PRPP biosynthesis II	3	0.33	0.33	0.33	0.33	0.33	0.33	0.33	0.67	0	0	0.33	0	0	0.33
trehalose biosynthesis I	2	1	1	1	1	1	1	1	0	0	1	1	1	1	1
trehalose biosynthesis II	2	0.50	0.50	0.50	0.50	1	0.50	0.50	0	0	0.50	0.50	0.50	0.50	0.50
trehalose biosynthesis III	2	0.50	0.50	0.50	0.50	1	0.50	0.50	0	0	0.50	0.50	0.50	0.50	0.50
trehalose biosynthesis IV	1	0	1	1	1	1	1	1	0	1	1	1	0	0	1
trehalose biosynthesis V	3	0.67	0.67	0.67	0.67	0.67	0.67	0.67	0.33	1	0.67	0.67	0.33	0	0.67
trehalose biosynthesis VI	1	0	1	1	1	1	1	1	0	1	0	1	0	0	1
trehalose biosynthesis VII	1	0	1	1	1	1	1	1	0	1	0	1	0	0	1
Secondary Metabolites Biosynthesis	Reactions nb	Paraburkholderia caribensis DSM 13236T	Paraburkholderia terrae DSM 17804T	Paraburkholderia hospita DSM 17164T	Paraburkholderia terrae BS007	Paraburkholderia terrae BS001	Paraburkholderia terrae BS110	Paraburkholderia terrae BS437	Agrobacterium tumefaciens 5A v2	Pseudomonas aeruginosa PAO1	Ralstonia solanacearum CMR15	Rhizobium leguminosarum bv trifolii WSM1325	Burkholderia cenocepacia J2315	Burkholderia glumae LMG 2196	Paraburkholderia phymatum STM815
acetaldehyde biosynthesis II	1	1	1	1	1	0	1	1	0	0	0	0	1	1	1
betaxanthin biosynthesis (via dopamine)	1	0	1	0	0	0	0	0	0	0	0	0	1	0	0
camptothecin biosynthesis	5	0	0.20	0	0	0	0	0	0	0	0	0	0.20	0	0
diacylglyceryl-N,N,N-trimethylhomoserine biosynthesis	2	0	0	0	0	0	0	0	1	0	0	0.50	0	0	0
epoxysqualene biosynthesis	3	0.67	0.67	0	0	0	0	0	0	0.33	0	0	0	0	0
erythromycin biosynthesis	8	0	0	0	0	0	0	0	0	0	0	0	0	0	0
fluoroacetate and fluorothreonine biosynthesis	6	0	0	0	0	0	0	0	0.33	0	0	0.33	0	0	0
mevalonate pathway I	7	0.14	0.14	0.14	0.14	0.14	0.14	0.29	0.14	0.14	0.14	0.14	0.29	0.14	0.14
myo-inositol biosynthesis	2	0	0.50	0	0	0	0	0	0.50	0	0	0.50	0	0	0.50
neurosporene biosynthesis	5	0.40	0.40	0.40	0.40	0.40	0.40	0.40	0.40	0	0.40	0.40	0.40	0.40	0.40
penicillin K biosynthesis	1	0	1	1	1	1	1	1	0	0	0	0	1	0	0
phenylethanol biosynthesis	4	0.25	0.25	0.50	0.50	0.50	0.50	0.50	0.25	0.25	0.25	0.25	0.25	0.25	0.25
preQ0 biosynthesis	4	1	1	1	1	1	1	1	0.75	0.25	0.50	0.25	0.25	0.75	0.50
pyocyanin biosynthesis	2	0	0	0	0	0	0	0	0	0.50	0	0	0	0	0
rhamnolipid biosynthesis	3	0	0	0	0	0	0	0	0	0.33	0	0	0	0	0
salicylate biosynthesis I	2	0	0	0	0	0	0	0	0.50	1	0	0	1	0	0
trans-lycopene biosynthesis I (bacteria)	6	0.33	0.33	0.33	0.33	0.33	0.33	0.33	0.33	0	0.33	0.33	0.33	0.33	0.33
Siderophore Biosynthesis	Reactions nb	Paraburkholderia caribensis DSM 13236T	Paraburkholderia terrae DSM 17804T	Paraburkholderia hospita DSM 17164T	Paraburkholderia terrae BS007	Paraburkholderia terrae BS001	Paraburkholderia terrae BS110	Paraburkholderia terrae BS437	Agrobacterium tumefaciens 5A v2	Pseudomonas aeruginosa PAO1	Ralstonia solanacearum CMR15	Rhizobium leguminosarum bv trifolii WSM1325	Burkholderia cenocepacia J2315	Burkholderia glumae LMG 2196	Paraburkholderia phymatum STM815
aerobactin biosynthesis	3	0	0	0	0	0	0	0.33	0	0	0.33	0	0.33	0	0
enterobactin biosynthesis	4	0.25	0.25	0.25	0	0	0	0.25	1	0.25	0.25	0.25	0.75	0.25	0
pyoverdine I biosynthesis	5	0.20	0.20	0.20	0.20	0.20	0.20	0.20	0	0.40	0	0	0.20	0.20	0.40
rhizobactin 1021 biosynthesis	6	0.17	0.17	0.17	0	0	0	0	0	0.17	0	0.17	0	0.17	0.17
vibriobactin biosynthesis	9	0.11	0.11	0.11	0	0	0	0.11	0.44	0.11	0.11	0.11	0.44	0.11	0
Degradation/utilization/assimolation
Alcohols Degradation	Reactions nb	Paraburkholderia caribensis DSM 13236T	Paraburkholderia terrae DSM 17804T	Paraburkholderia hospita DSM 17164T	Paraburkholderia terrae BS007	Paraburkholderia terrae BS001	Paraburkholderia terrae BS110	Paraburkholderia terrae BS437	Agrobacterium tumefaciens 5A v2	Pseudomonas aeruginosa PAO1	Ralstonia solanacearum CMR15	Rhizobium leguminosarum bv trifolii WSM1325	Burkholderia cenocepacia J2315	Burkholderia glumae LMG 2196	Paraburkholderia phymatum STM815
(R,R)-butanediol degradation	1	1	0	1	1	0	1	1	0	1	0	0	1	0	0
(S,S)-butanediol degradation	1	0	0	0	0	0	0	0	0	1	0	0	1	0	0
ethanol degradation I	2	1	1	1	1	1	1	1	1	1	1	1	1	1	1
ethanol degradation II	3	1	1	1	1	1	1	1	1	1	1	1	1	1	1
ethanol degradation IV	3	1	1	1	1	0.67	1	1	0.67	1	1	1	1	1	1
ethylene glycol degradation	2	0.50	0.50	0.50	0.50	0.50	0.50	0.50	0	0	0	0	0	0	0
glycerol degradation I	2	1	1	1	1	1	1	1	1	1	1	1	1	1	1
glycerol degradation V	2	0.50	0.50	0.50	1	1	1	1	0	0	0	0	0.50	0	0.50
Aldehyde Degradation	Reactions nb	Paraburkholderia caribensis DSM 13236T	Paraburkholderia terrae DSM 17804T	Paraburkholderia hospita DSM 17164T	Paraburkholderia terrae BS007	Paraburkholderia terrae BS001	Paraburkholderia terrae BS110	Paraburkholderia terrae BS437	Agrobacterium tumefaciens 5A v2	Pseudomonas aeruginosa PAO1	Ralstonia solanacearum CMR15	Rhizobium leguminosarum bv trifolii WSM1325	Burkholderia cenocepacia J2315	Burkholderia glumae LMG 2196	Paraburkholderia phymatum STM815
L-lactaldehyde degradation (aerobic)	2	1	1	1	1	1	1	1	1	1	0.50	0.50	0.50	1	1
methylglyoxal degradation I	3	0.67	0.67	0.67	1	1	1	1	1	0.67	1	0.67	1	0.67	0.67
methylglyoxal degradation II	2	0	0	0	0.50	0.50	0.50	0.50	0.50	0	0.50	0	1	0	0
methylglyoxal degradation III	2	0.50	0.50	0.50	0.50	0.50	0.50	0.50	0.50	0	0.50	0	0.50	0.50	0.50
Amines and Polyamines Degradation	Reactions nb	Paraburkholderia caribensis DSM 13236T	Paraburkholderia terrae DSM 17804T	Paraburkholderia hospita DSM 17164T	Paraburkholderia terrae BS007	Paraburkholderia terrae BS001	Paraburkholderia terrae BS110	Paraburkholderia terrae BS437	Agrobacterium tumefaciens 5A v2	Pseudomonas aeruginosa PAO1	Ralstonia solanacearum CMR15	Rhizobium leguminosarum bv trifolii WSM1325	Burkholderia cenocepacia J2315	Burkholderia glumae LMG 2196	Paraburkholderia phymatum STM815
4-aminobutyrate degradation I	2	0.50	1	1	1	1	1	1	0.50	0.50	0.50	1	1	1	1
4-aminobutyrate degradation II	2	1	1	1	1	1	1	1	0.50	1	1	1	1	1	1
4-aminobutyrate degradation III	2	0.50	1	1	1	1	1	1	0.50	0.50	0.50	1	1	0.50	1
4-aminobutyrate degradation IV	2	0	0.50	0.50	0.50	1	0.50	0.50	0.50	0	0	0.50	0.50	0.50	0.50
allantoin degradation IV (anaerobic)	6	0.33	0.17	0.33	0.33	0.33	0.33	0.33	0.17	0.50	0	0.33	0.17	0	0.33
allantoin degradation to glyoxylate I	3	1	1	1	1	1	1	1	0.33	1	0.67	0.67	0.67	0.67	0.67
allantoin degradation to glyoxylate II	4	0.50	0.50	0.75	0.75	0.75	0.75	0.75	0.25	0.50	0	0.75	0.50	0.25	0.25
allantoin degradation to glyoxylate III	4	0.50	0.50	0.75	0.75	0.75	0.75	0.75	0.50	0.75	0.25	0.75	0.50	0.25	0.50
allantoin degradation to ureidoglycolate I (urea producing)	2	1	1	1	1	1	1	1	0	1	0.50	0.50	0.50	0.50	0.50
allantoin degradation to ureidoglycolate II (ammonia producing)	3	0.33	0.33	0.67	0.67	0.67	0.67	0.67	0.33	0.67	0	0.67	0.33	0	0.33
carnitine degradation I	4	0	0	0.25	0.50	0.50	0.50	0.50	0	0	0	0.25	0.25	0	0
carnitine degradation II	4	0.25	0.25	0.25	0.25	0.25	0.25	0.25	0	0	0	0	0	0	0
choline degradation I	2	1	1	1	1	1	1	1	1	1	1	1	1	1	1
choline degradation II	2	0	0	0	0	0	0	0	0	0	0	0	0	0	0
choline-O-sulfate degradation	3	1	1	1	1	1	1	1	1	1	0.67	1	1	0.67	1
creatinine degradation I	4	0.50	0.75	0.75	0.75	0.75	0.75	0.75	0.50	0.25	0.25	1	0.25	0.25	1
creatinine degradation II	5	0.20	0.20	0.40	0.40	0.40	0.40	0.40	0.40	0.20	0.20	0.60	0.40	0.20	0.40
ethanolamine utilization	1	1	1	1	1	1	1	1	1	1	1	0	1	1	1
glycine betaine degradation	5	0.60	0.60	0.60	0.60	0.60	0.60	0.60	0.80	0.80	0.60	0.80	0.60	0.60	0.60
methylamine degradation I	1	1	1	1	1	1	1	1	0	0	0	0	1	0	1
methylamine degradation II	3	0	0.33	0.33	0	0	0	0	0	0	0	0	0	0	0
N-acetylneuraminate and N-acetylmannosamine degradation	3	0	0	0	0	0	0	0	0.67	0	0	0.33	0	0	0
phenylethylamine degradation I	2	0	0	1	0.50	0.50	0.50	1	0	0	0	0	0.50	0.50	0.50
putrescine degradation I	2	0	0	0	0	0	0	0	0	0	0	0.50	0	0	0
putrescine degradation II	4	0.75	1	0.75	0.75	0.75	0.75	0.75	0.25	0.50	0	0.50	1	0.25	1
stachydrine degradation	2	0.50	0.50	0.50	0.50	0.50	0.50	0.50	0.50	0	0	0	0.50	0.50	0
superpathway of ornithine degradation	7	0.57	0.57	0.43	0.43	0.43	0.43	0.43	0.29	0.43	0	0.57	0.71	0.14	0.71
urea degradation I	2	1	1	1	1	1	0.50	1	0.50	0	0.50	1	1	0.50	0.50
urea degradation II	1	1	1	1	1	1	1	1	1	1	1	1	1	1	1
Amino Acids Degradation	Reactions nb	Paraburkholderia caribensis DSM 13236T	Paraburkholderia terrae DSM 17804T	Paraburkholderia hospita DSM 17164T	Paraburkholderia terrae BS007	Paraburkholderia terrae BS001	Paraburkholderia terrae BS110	Paraburkholderia terrae BS437	Agrobacterium tumefaciens 5A v2	Pseudomonas aeruginosa PAO1	Ralstonia solanacearum CMR15	Rhizobium leguminosarum bv trifolii WSM1325	Burkholderia cenocepacia J2315	Burkholderia glumae LMG 2196	Paraburkholderia phymatum STM815
2-ketoglutarate dehydrogenase complex	3	1	1	1	1	1	1	1	1	1	1	1	1	1	1
4-hydroxyproline degradation II	4	0.75	0.50	0.50	0.50	0.50	0.50	0.50	0	0	0	0.25	0.25	0.50	0
alanine degradation I	2	1	1	1	1	1	1	1	1	1	1	0.50	1	1	1
alanine degradation II (to D-lactate)	3	1	1	1	1	1	1	1	0.67	1	0.33	0.33	1	0.33	1
alanine degradation III	1	1	1	1	1	1	1	1	0	1	0	0	1	1	1
alanine degradation IV	1	0	1	1	1	1	1	1	0	0	0	1	1	0	1
arginine degradation I (arginase pathway)	3	0.33	0.33	0.33	0.33	0.33	0.33	0.33	0.67	0.33	1	1	0.33	0	0.67
arginine degradation II (AST pathway)	5	1	1	1	1	1	1	1	0.20	0.80	0.20	0.20	0.80	0.20	1
arginine degradation III (arginine decarboxylase/agmatinase pathway)	2	0.50	0.50	0.50	0.50	0.50	0.50	0.50	0.50	1	0.50	0.50	1	0.50	1
arginine degradation IV (arginine decarboxylase/agmatine deiminase pathway)	3	0	0	0	0	0	0	0	0	1	0	0.33	0.67	0	0.33
arginine degradation IX (arginine:pyruvate transaminase pathway)	4	0.25	0.25	0.25	0.50	0.50	0.50	0.25	0	0.50	0	0	0	0.25	0
arginine degradation V (arginine deiminase pathway)	3	1	0.33	0.33	0.33	0.33	0.33	0.33	0.33	1	0.33	0.33	0.33	0	1
arginine degradation VI (arginase 2 pathway)	3	0.33	0.33	0.33	0.33	0.33	0.33	0.33	0.67	0.33	1	1	0.33	0	0.67
arginine degradation VII (arginase 3 pathway)	2	0.50	0.50	0.50	0.50	0.50	0.50	0.50	1	0.50	1	1	0.50	0.50	0.50
asparagine degradation I	1	1	1	1	1	1	1	1	1	1	1	1	1	1	1
aspartate degradation II	2	1	1	1	1	1	1	1	1	1	1	1	1	0.50	1
branched-chain α-keto acid dehydrogenase complex	3	0.33	0.67	0.67	0.33	0.67	0.67	0.67	1	1	0.33	1	1	1	1
citrulline degradation	2	1	0.50	0.50	0.50	0.50	0.50	0.50	0.50	1	0.50	0.50	0.50	0	1
cysteine biosynthesis/homocysteine degradation	2	0	0	0	0	0.50	0	0.50	0.50	1	0.50	0.50	0	0	0
D-arginine degradation	2	0.50	1	1	0.50	0.50	0.50	0.50	0	0.50	0	0.50	0.50	0	0.50
D-serine degradation	1	0	1	1	0	1	0	0	0	1	0	0	1	1	1
glutamate degradation I	1	1	1	1	1	1	1	1	1	1	0	1	1	0	1
glutamate degradation II	2	1	1	1	1	1	1	1	1	1	0.50	0.50	1	0.50	1
glutamate degradation X	1	0	0	0	0	1	0	0	0	0	0	0	1	1	0
glutamine degradation I	1	1	1	1	1	1	1	1	1	1	1	1	1	1	1
glutamine degradation II	1	1	1	1	1	1	1	1	1	1	1	1	1	1	1
glycine cleavage complex	3	1	1	1	1	1	1	1	1	1	1	1	1	1	1
histidine degradation I	4	0.75	0.75	0.75	0.75	0.75	0.75	0.75	0.75	1	1	0.75	0.75	0.50	0.75
histidine degradation II	5	1	1	1	1	1	1	1	1	1	0.60	1	0.80	0.40	1
isoleucine degradation I	6	0.50	0.50	0.50	0.50	0.67	0.50	0.50	0.50	0.67	0.50	0.67	0.67	0.67	0.50
L-cysteine degradation I	2	1	0.50	0.50	0.50	0	0.50	0.50	0.50	0.50	0.50	0.50	1	0.50	0.50
L-cysteine degradation II	1	1	1	1	1	1	1	1	1	1	1	1	1	1	1
L-serine degradation	1	1	1	1	1	1	1	1	1	1	1	1	1	1	1
leucine degradation I	6	0.67	0.67	0.50	0.50	0.83	0.50	0.50	0.67	0.83	0.67	0.50	0.67	0.83	0.50
lysine degradation I	1	1	1	1	1	1	1	0	0	1	1	0	1	1	0
lysine degradation IV	5	0	0	0	0	0	0	0.20	0	0	0	0	0	0	0
lysine degradation VI	2	0	0	0	0	0	0	0	0	0.50	0	0.50	0.50	0.50	0
lysine degradation X	6	0.17	0.17	0.17	0.17	0.17	0.17	0.17	0	0.17	0.17	0	0.17	0.17	0
lysine fermentation to acetate and butyrate	10	0.50	0.50	0.50	0.50	0.50	0.50	0.50	0.40	0.40	0.20	0.50	0.40	0.40	0.40
methionine degradation I (to homocysteine)	3	0.67	0.67	0.67	0.67	0.67	0.67	0.67	0.67	0.67	0.67	0.67	0.67	0.67	0.67
methionine degradation II	1	0	1	1	1	0	1	1	1	0	0	1	0	1	1
ornithine degradation I (proline biosynthesis)	1	1	1	1	1	1	1	1	1	1	1	1	1	1	1
phenylalanine degradation I (aerobic)	3	0.67	1	1	0.67	0.67	0.67	0.67	0.33	0.67	0.67	0.67	1	0.67	0.33
phenylalanine degradation II (anaerobic)	3	0.33	0.33	0.67	0.33	0.33	0.33	0.67	0	0.33	0.33	0.33	0.67	0.67	0.67
proline degradation	2	1	1	1	1	1	1	1	1	1	1	1	1	0	1
taurine degradation II	1	0	0	0	0	0	0	0	0	0	0	0	1	0	1
taurine degradation IV	1	1	1	1	1	1	1	1	0	1	1	1	1	0	1
threonine degradation I	4	0.25	0.25	0.25	0.25	0.25	0.25	0.25	0.25	0.50	0.25	0.25	0.25	0.25	0.25
threonine degradation II	2	1	1	1	1	1	1	1	0	0	0.50	1	1	1	1
threonine degradation IV	2	1	1	1	1	1	1	1	1	1	1	1	1	1	1
tryptophan degradation I (via anthranilate)	3	1	1	1	1	1	1	1	0	1	1	0.33	0.67	0.67	0.67
tryptophan degradation to 2-amino-3-carboxymuconate semialdehyde	5	0.80	0.80	0.60	0.60	0.60	0.60	0.60	0	0.60	0.60	0.20	0.60	0.40	0.40
tryptophan degradation X (mammalian, via tryptamine)	4	0.25	0.50	0.25	0.25	0.50	0.25	0.25	0.50	0.25	0.50	0.25	1	0.25	0.25
tyrosine degradation I	5	0.80	0.80	0.80	0.80	0.80	0.80	0.80	0.40	0.80	0.80	0.80	0.80	0.80	0.80
valine degradation I	8	0.50	0.63	0.63	0.63	0.75	0.63	0.63	0.75	0.75	0.50	0.63	0.75	0.63	0.50
valine degradation II	3	0.67	0.67	0.67	0.67	0.67	0.67	0.67	0.67	0.67	0.67	0.67	0.67	0.67	0.67
β-alanine degradation I	2	0	0	0	0.50	0.50	0.50	0.50	0.50	0.50	0.50	1	1	0.50	0.50
β-alanine degradation II	2	0.50	0.50	0.50	1	1	1	1	0.50	1	1	1	1	1	1
Aromatic Compounds Degradation	Reactions nb	Paraburkholderia caribensis DSM 13236T	Paraburkholderia terrae DSM 17804T	Paraburkholderia hospita DSM 17164T	Paraburkholderia terrae BS007	Paraburkholderia terrae BS001	Paraburkholderia terrae BS110	Paraburkholderia terrae BS437	Agrobacterium tumefaciens 5A v2	Pseudomonas aeruginosa PAO1	Ralstonia solanacearum CMR15	Rhizobium leguminosarum bv trifolii WSM1325	Burkholderia cenocepacia J2315	Burkholderia glumae LMG 2196	Paraburkholderia phymatum STM815
2-aminophenol degradation	4	0.75	0.75	0	0	0	0	0	0	0	0.25	0	0.75	0	0.25
2-nitrobenzoate degradation I	7	0.86	0.86	0.14	0	0	0.14	0	0	0	0.14	0	0.71	0	0.14
2-nitrobenzoate degradation II	3	0	0.67	0.33	0.33	0.33	0.33	0.33	0	0.33	0	0	0	0.33	0
3-phenylpropionate and 3-(3-hydroxyphenyl)propionate degradation to 2-oxopent-4-enoate	5	0	0	0	0	0	0	0	0	0	0	0	0.20	0.20	0.80
3-phenylpropionate degradation	10	0.30	0.40	0.20	0.30	0.20	0.30	0.30	0.10	0.20	0.20	0	0.30	0	0.10
4-hydroxyphenylacetate degradation	9	0.56	0.67	0.56	0.78	0.67	0.67	0.78	0.11	0.56	0.33	0.22	0.78	0.33	0.22
4-toluenesulfonate degradation I	4	0.25	0.25	0.25	0.25	0.25	0.25	0.25	0	0	0	0	0	0.25	0
anthranilate degradation I (aerobic)	1	0	1	1	1	1	1	1	0	1	0	0	0	1	0
anthranilate degradation II (aerobic)	2	0.50	0	0	0	0	0	0	0	0	0	0	0	0.50	0
anthranilate degradation III (anaerobic)	2	0.50	0	0	0	0	0	0	0	0	0	0	0	0.50	0
atrazine degradation I (aerobic)	3	0	0	0	0	0	0	0	0	0.33	0.33	0.67	0.67	0	0.67
benzene degradation	2	0	0	0.50	0.50	0.50	0.50	0	0	0.50	0	0	0	0	0
benzoate degradation I (aerobic)	2	1	1	1	1	1	1	0.50	0	1	0	0	0.50	0	1
benzoate degradation II (aerobic and anaerobic)	1	1	1	1	1	1	1	1	0	0	0	0	0	0	1
benzoyl-CoA degradation I (aerobic)	8	0.25	0.25	0.25	0.25	0.38	0.25	0.25	0.13	0.25	0.25	0.25	0.25	0.25	0.38
benzoyl-CoA degradation III (anaerobic)	9	0.11	0	0	0	0	0	0	0	0	0	0	0	0	0
biphenyl degradation	4	0	0.25	0	0	0	0.25	0.25	0	0	0.25	0	0.25	0	0
carbazole degradation	3	0	0	0	0	0	0	0	0	0	0	0	0.33	0	0
catechol degradation to 2-oxopent-4-enoate I	2	0.50	0.50	0.50	0.50	1	1	0.50	0	0	0	0.50	0.50	0.50	0.50
catechol degradation to 2-oxopent-4-enoate II	4	0.75	0.75	0.50	0.50	0.50	0.50	0.50	0.25	0	0.50	0.50	0.75	0.50	0.75
catechol degradation to β-ketoadipate	4	1	1	1	1	1	1	1	0.50	1	0.25	0.50	1	0.50	1
chlorogenic acid degradation	1	0	0	0	0	0	0	0	0	0	0	0	0	0	0
cyanurate degradation	3	0.67	0.67	0.67	0.67	0.67	0.33	0.67	0.33	0	0.33	0.67	0.33	0.33	0.33
deethylsimazine degradation	2	0	0	0	0	0	0	0	0.50	0.50	0	0	0	0	0
ethylbenzene degradation (anaerobic)	5	0.20	0.40	0.40	0.20	0.40	0.40	0.20	0.20	0.20	0.20	0	0	0	0.20
ferulate degradation	3	0.33	1	0.67	0.33	0.33	0.33	0.33	0	0	0	0	0.33	0.33	0
gallate degradation II	4	1	0.75	0.50	0.75	0.25	0.75	0.75	0.25	0.25	0.25	0.25	0.25	0.25	0.75
gentisate degradation	3	0.67	1	0.33	0.67	0.33	0.67	0.67	0	0.33	0.33	0	1	0	0
mandelate degradation I	5	0.60	0.40	0.80	0.80	0.60	0.80	0.80	0	0.20	0.20	0.20	0.40	0.40	0.40
methyl parathion degradation	1	0	0	0	0	0	0	0	1	0	0	1	0	0	0
methylgallate degradation	5	0.80	0.60	0.40	0.80	0.60	0.80	0.80	0.20	0	0	0	0.20	0.40	0.80
methylsalicylate degradation	2	0	0	0	0	0	0	0	0	1	1	1	1	0	0
naphthalene degradation	6	0.17	0.33	0.33	0	0	0	0	0.50	0	0.50	0.17	0.17	0.17	0
nicotinate degradation I	6	1	1	0.33	0.17	0.33	0.33	0.33	0	0	0.17	0	0.17	0.17	0
orthanilate degradation	4	0.50	0.50	0.25	0.25	0.25	0.25	0.25	0.25	0	0.50	0.25	0.50	0.25	0.50
paraoxon degradation	1	0	0	0	0	0	0	0	1	0	0	1	0	0	0
parathion degradation	2	0	0	0	0	0	0	0	0.50	0	0	0.50	0	0	0
phenol degradation I (aerobic)	1	0	1	1	1	1	1	1	0	0	0	0	0	0	0
phenylacetate degradation I (aerobic)	9	0.67	0.67	0.67	0.67	0.78	0.67	0.67	0.22	0.44	0.78	0.44	0.78	0.67	0.78
phenylethylamine degradation I	2	0	0	1	0.50	0.50	0.50	1	0	0	0	0	0.50	0.50	0.50
protocatechuate degradation I (meta-cleavage pathway)	6	0.83	0.50	0.33	0.83	0.50	0.67	0.83	0.17	0	0	0	0.17	0.33	0.83
protocatechuate degradation II (ortho-cleavage pathway)	4	1	1	1	1	1	1	1	1	1	1	1	1	0.50	1
protocatechuate degradation III (para-cleavage pathway)	5	0.40	0.40	0.20	0.20	0.20	0.20	0.20	0.20	0	0.40	0.20	0.40	0.20	0.40
quinate degradation I	3	0.67	0.67	0.67	0.67	0.67	0.67	0.67	0.67	0.33	0.33	0.67	0.33	0.33	0.33
resorcinol degradation	3	0.67	0.67	0.67	0.67	0.67	0.67	0.67	0.67	0	0	0.67	0.67	0	0.67
salicylate degradation I	1	0	0	1	1	1	1	0	1	1	1	1	1	1	0
salicylate degradation II	1	0	1	0	0	0	0	0	0	0	0	0	0	0	0
salicylate degradation IV	4	0.50	0.50	0.25	0.50	0.50	0.50	0.50	0	0.25	0.25	0	0.25	0	0
shikimate degradation I	2	0.50	0.50	0.50	0.50	0.50	0.50	0.50	0.50	0	0	0.50	0.50	0	0
toluene degradation to 2-oxopent-4-enoate I (via o-cresol)	4	0.25	0.25	0.25	0.25	0.50	0.50	0.25	0	0	0	0.25	0.25	0	0.25
toluene degradation to protocatechuate (via p-cresol)	4	0.50	0.50	0.50	0.25	0.25	0.25	0.25	0.25	0.25	0.25	0.25	0.25	0.50	0.25
urate degradation to allantoin	3	0.67	0.33	0.67	0.33	0.33	0.33	0.33	0	1	0	0.67	0.33	0.33	0
vanillin and vanillate degradation	8	0.88	0.63	0.50	0.75	0.50	0.63	0.75	0.25	0.13	0.13	0	0.25	0.38	0.63
C1 Compounds Utilization and Assimilation	Reactions nb	Paraburkholderia caribensis DSM 13236T	Paraburkholderia terrae DSM 17804T	Paraburkholderia hospita DSM 17164T	Paraburkholderia terrae BS007	Paraburkholderia terrae BS001	Paraburkholderia terrae BS110	Paraburkholderia terrae BS437	Agrobacterium tumefaciens 5A v2	Pseudomonas aeruginosa PAO1	Ralstonia solanacearum CMR15	Rhizobium leguminosarum bv trifolii WSM1325	Burkholderia cenocepacia J2315	Burkholderia glumae LMG 2196	Paraburkholderia phymatum STM815
Calvin-Benson-Bassham cycle	13	0.77	0.77	0.77	0.77	0.77	0.69	0.77	0.62	0.69	0.62	0.54	0.69	0.62	0.85
CO2 fixation into oxaloacetate (anapleurotic)	2	1	1	1	1	1	1	1	0.50	1	1	0.50	1	1	1
formaldehyde assimilation I (serine pathway)	12	0.75	0.83	0.83	0.83	0.83	0.83	0.83	0.42	0.42	0.50	0.42	0.50	0.42	0.67
formaldehyde oxidation II (glutathione-dependent)	2	1	1	1	1	1	1	1	1	1	1	1	1	1	1
formaldehyde oxidation IV (thiol-independent)	1	1	1	1	1	1	1	1	1	1	0	1	1	1	1
formaldehyde oxidation V (tetrahydrofolate pathway)	3	0.67	0.67	0.67	0.67	1	0.67	0.67	0.67	0.67	0.67	1	0.67	0.33	0.67
formaldehyde oxidation VI (H4MPT pathway)	4	0.75	0.75	0.75	0.75	0.75	0.75	0.75	0	0	0	0	0	0	0.75
formate oxidation to CO2	1	1	1	1	1	1	1	1	1	1	1	1	1	1	1
methane oxidation to methanol I	1	0	0	1	0	0	0	0	0	0	0	0	0	0	0
methane oxidation to methanol II	1	0	0	1	0	0	0	0	0	0	0	0	0	0	0
methanol oxidation to formaldehyde I	1	1	0	0	0	0	0	0	0	1	0	0	1	0	1
methanol oxidation to formaldehyde II	1	1	0	0	0	0	0	0	0	0	0	0	0	0	0
reductive acetyl coenzyme A pathway	8	0.50	0.50	0.50	0.50	0.75	0.63	0.50	0.63	0.50	0.50	0.75	0.50	0.25	0.63
reductive monocarboxylic acid cycle	2	0.50	0	0	0	0	0	0	0	0	0.50	0	0	0	0
Carbohydrates Degradation	Reactions nb	Paraburkholderia caribensis DSM 13236T	Paraburkholderia terrae DSM 17804T	Paraburkholderia hospita DSM 17164T	Paraburkholderia terrae BS007	Paraburkholderia terrae BS001	Paraburkholderia terrae BS110	Paraburkholderia terrae BS437	Agrobacterium tumefaciens 5A v2	Pseudomonas aeruginosa PAO1	Ralstonia solanacearum CMR15	Rhizobium leguminosarum bv trifolii WSM1325	Burkholderia cenocepacia J2315	Burkholderia glumae LMG 2196	Paraburkholderia phymatum STM815
(1,4)-β-xylan degradation	2	0	0	0	0	0	0	0	0.50	0	0	1	0	0	0
acetoin degradation	2	0.50	0.50	1	1	1	1	1	0.50	0.50	0.50	0.50	0.50	0.50	0.50
cellulose degradation I (cellulosome)	8	0.13	0.13	0.13	0.13	0.13	0.13	0.13	0	0	0.13	0.13	0.13	0.13	0.13
chitobiose degradation	2	0	0	0	0	0	0	0.50	0	0	0	0.50	0.50	0	0
chondroitin sulfate and dermatan sulfate degradation I (bacterial)	13	0	0	0	0	0	0	0	0.08	0	0	0	0	0	0
D-allose degradation	3	0	0.33	0	0	0	0	0	0	0	0	0	0	0	0
D-mannose degradation	1	1	1	0	1	1	1	1	1	1	1	0	1	1	0
fructose degradation	1	1	0	0	0	0	0	0	0	1	1	0	1	0	1
galactose degradation I (Leloir pathway)	5	0.40	0.40	0.40	0.40	0.40	0.40	0.40	0.40	0.40	0.20	0.60	0.40	0.20	0.40
galactose degradation II	2	0	0	0	0.50	0.50	0.50	0.50	0.50	0	0	0.50	1	0.50	0.50
gellan degradation	2	0	0	0	0	0	0	0	0.50	0	0	0	0	0	0
glucose and glucose-1-phosphate degradation	5	0.60	0.60	0.60	0.80	0.80	0.80	0.80	1	0.40	0.20	0.80	0.60	0.20	0.80
glucose degradation (oxidative)	5	0.80	0.60	0.80	0.60	0.60	0.60	0.60	0.40	0.60	0	0.60	0.40	0.20	0.60
glycogen degradation I	7	0.57	0.71	0.57	0.86	0.71	0.71	0.71	0.71	0.29	0.57	1	0.57	0.29	0.71
glycogen degradation II	5	0.80	0.60	0.80	0.80	0.80	0.80	0.60	0.40	0.20	0.20	1	0.40	0	0.60
glycogen degradation III	6	0.83	0.50	0.67	0.83	0.83	0.83	0.50	0.50	0.17	0.17	0.83	0.33	0	0.50
homogalacturonan degradation	2	0.50	0.50	0.50	0	0	0	0.50	0.50	0	1	0	0.50	0.50	0
L-arabinan degradation	2	0	0	0	0	0	0	0	0.50	0	0	0.50	0	0	0
L-arabinose degradation I	3	0	0	0	0	0	0	0	0.33	0.33	0	0.67	0	0	0
L-arabinose degradation III	5	1	1	1	1	1	1	1	0	0	0	0	0	1	0
L-rhamnose degradation II	8	0.63	0.63	0.63	0.50	0.50	0.50	0.50	0.13	0.13	0.13	0.38	0.38	0.50	0.50
L-rhamnose degradation III	6	0.33	0.33	0.33	0.17	0.17	0.17	0.17	0	0	0	0	0	0	0.17
lactose degradation II	3	0.33	0.33	0.33	0.33	0.33	0.33	0.33	0	0	0	0.33	0.33	0.33	0.33
lactose degradation III	1	1	1	1	1	1	1	1	0	0	0	1	1	1	1
melibiose degradation	1	0	0	1	0	0	0	1	1	0	0	1	1	1	0
N-acetylneuraminate and N-acetylmannosamine degradation	3	0	0	0	0	0	0	0	0.67	0	0	0.33	0	0	0
ribose degradation	2	1	1	1	1	1	1	1	0.50	0.50	0.50	0.50	0.50	0.50	0.50
starch degradation V	4	0.75	0.50	0.75	0.50	0.75	0.75	0.50	0.25	0	0.25	1	0.50	0	0.50
sucrose degradation I	2	0	0.50	0.50	0	0	0	0	1	0.50	1	0.50	1	0	0.50
superpathway of cellulose and hemicellulose degradation (cellulolosome)	11	0.18	0.18	0.18	0.18	0.18	0.18	0.18	0.09	0	0.09	0.27	0.18	0.09	0.18
trehalose degradation II (trehalase)	2	0.50	0.50	0.50	1	1	1	1	0.50	1	1	0.50	1	1	1
trehalose degradation VI (periplasmic)	1	1	1	1	1	1	1	1	0	1	1	0	1	1	1
xylose degradation I	2	1	1	1	1	1	1	1	1	0.50	0	1	1	0.50	1
xylose degradation IV	17	0.94	0.94	0.94	0.88	0.94	0.88	0.88	1	0.88	0.82	0.88	0.94	0.76	0.94
Carboxylates Degradation	Reactions nb	Paraburkholderia caribensis DSM 13236T	Paraburkholderia terrae DSM 17804T	Paraburkholderia hospita DSM 17164T	Paraburkholderia terrae BS007	Paraburkholderia terrae BS001	Paraburkholderia terrae BS110	Paraburkholderia terrae BS437	Agrobacterium tumefaciens 5A v2	Pseudomonas aeruginosa PAO1	Ralstonia solanacearum CMR15	Rhizobium leguminosarum bv trifolii WSM1325	Burkholderia cenocepacia J2315	Burkholderia glumae LMG 2196	Paraburkholderia phymatum STM815
2-amino-3-carboxymuconate semialdehyde degradation to 2-oxopentenoate	4	1	1	0.25	0	0	0.25	0	0	0	0.25	0	1	0	0.25
2-methylcitrate cycle I	5	1	1	1	0.80	1	0.80	0.80	0	0.80	0.80	0	0.80	0.80	1
2-methylcitrate cycle II	6	1	0.83	0.83	0.50	0.67	0.50	0.50	0	0.50	0.50	0	0.50	0.50	0.83
2-oxopentenoate degradation	3	1	1	1	1	1	1	1	0.33	0.67	1	0.67	1	0.67	1
3-oxoadipate degradation	2	1	1	1	1	0.50	1	1	0	1	1	1	1	0.50	0.50
acetate conversion to acetyl-CoA	1	1	1	1	1	1	1	1	1	1	1	1	1	1	1
acetate formation from acetyl-CoA I	2	1	1	1	1	1	1	1	0.50	1	0	1	1	0.50	1
acetate formation from acetyl-CoA II	1	0	0	0	0	0	0	0	0	1	0	1	1	0	1
acetate formation from acetyl-CoA III (succinate)	1	1	1	1	0	0	1	1	1	0	0	0	0	1	0
acetyl-CoA biosynthesis I (pyruvate dehydrogenase complex)	3	1	1	1	1	1	1	1	1	1	1	1	1	1	1
acrylate degradation	4	0	0	0	0.25	0.25	0.25	0.25	0.25	0	0	0	0	0.25	0
citrate degradation	5	0.20	0.40	0.20	0.20	0.20	0.20	0.40	0.20	0.40	0.40	0.40	0.40	0	0.40
conversion of succinate to propionate	3	0.33	0.33	0.33	0.33	0.33	0.33	0.33	0.33	0	0.33	0.33	0.33	0	0.67
D-gluconate degradation	1	1	1	1	1	1	1	1	1	1	1	1	1	1	1
D-malate degradation	1	1	1	1	1	1	1	1	1	0	1	0	0	1	1
ferulate degradation	3	0.33	1	0.67	0.33	0.33	0.33	0.33	0	0	0	0	0.33	0.33	0
glutaryl-CoA degradation	5	0.80	0.80	0.80	0.80	0.80	0.80	0.80	1	1	0.60	1	1	0.60	0.60
glycolate and glyoxylate degradation I	4	1	1	1	1	1	1	1	0.50	0.75	0.75	0.25	1	1	1
glycolate and glyoxylate degradation II	2	1	1	1	1	1	1	1	1	1	1	0.50	1	1	1
itaconate degradation	4	0.25	0.25	0	0	0	0	0	0	0	0	0.25	0	0	0
L-ascorbate degradation II (bacterial, aerobic)	5	0	0	0	0	0	0	0	0	0.20	0	0	0	0	0
malonate degradation I (biotin-independent)	3	0.33	0.33	0.33	0.33	0.33	0.33	0.33	0	0.33	0	0	0.33	0	0.33
methylmalonyl pathway	3	0.67	0.67	0.67	0.33	0.33	0.33	0.33	1	0.33	0.67	1	0.33	0.33	0.67
mevalonate degradation	2	0.50	0.50	0.50	0.50	0.50	0.50	0.50	0.50	0.50	0.50	0	1	0.50	0.50
nitrilotriacetate degradation	2	0.50	0.50	0.50	0.50	0.50	0.50	0.50	0.50	0	0	0.50	0	0	0.50
oxalate degradation II	4	0.50	0.50	0.50	0.25	0.50	0.50	0.50	0	0	0.25	0.25	0.25	0.25	0.50
oxalate degradation III	5	0.40	0.40	0.40	0.40	0.40	0.40	0.40	0.20	0.20	0.20	0.20	0.20	0.20	0.40
oxalate degradation V	1	0	0	0	0	0	0	0	1	0	0	0	1	1	0
Chlorinated Compounds Degradation	Reactions nb	Paraburkholderia caribensis DSM 13236T	Paraburkholderia terrae DSM 17804T	Paraburkholderia hospita DSM 17164T	Paraburkholderia terrae BS007	Paraburkholderia terrae BS001	Paraburkholderia terrae BS110	Paraburkholderia terrae BS437	Agrobacterium tumefaciens 5A v2	Pseudomonas aeruginosa PAO1	Ralstonia solanacearum CMR15	Rhizobium leguminosarum bv trifolii WSM1325	Burkholderia cenocepacia J2315	Burkholderia glumae LMG 2196	Paraburkholderia phymatum STM815
1,2-dichloroethane degradation	4	0.50	0.50	0.25	0.50	0.25	0.50	0.50	0	0.25	0.25	0.50	0.75	0.50	0.25
2,4,5-trichlorophenoxyacetate degradation	7	0.29	0.14	0.14	0.14	0.14	0.14	0.14	0.14	0	0	0.14	0.29	0	0.29
2-chlorobenzoate degradation	1	0	0	0	0	0	0	1	0	1	0	0	0	0	0
3-chlorocatechol degradation II (ortho)	5	0.40	0.40	0.40	0.40	0.40	0.40	0.40	0.40	0	0.20	0.40	0.40	0.20	0.40
4-chlorobenzoate degradation	4	0.75	0.50	0.50	0.50	0.50	0.50	0.50	0.25	0.25	0.50	0.25	0.25	0.50	0.25
chlorosalicylate degradation	7	0.14	0.14	0.29	0.14	0.14	0.14	0.14	0.14	0.29	0.29	0.43	0.43	0	0.14
pentachlorophenol degradation	6	0.17	0.17	0.17	0.17	0.17	0.17	0.17	0.17	0	0.17	0.33	0.33	0	0.17
Degradation/Utilization/Assimilation - Other	Reactions nb	Paraburkholderia caribensis DSM 13236T	Paraburkholderia terrae DSM 17804T	Paraburkholderia hospita DSM 17164T	Paraburkholderia terrae BS007	Paraburkholderia terrae BS001	Paraburkholderia terrae BS110	Paraburkholderia terrae BS437	Agrobacterium tumefaciens 5A v2	Pseudomonas aeruginosa PAO1	Ralstonia solanacearum CMR15	Rhizobium leguminosarum bv trifolii WSM1325	Burkholderia cenocepacia J2315	Burkholderia glumae LMG 2196	Paraburkholderia phymatum STM815
acrylonitrile degradation	3	0.67	1	1	1	1	1	1	0.67	0.33	0.67	0.67	0.33	0.33	0.67
alkylnitronates degradation	2	1	1	1	1	1	1	1	0.50	1	1	1	1	1	1
cholate degradation (bacteria, anaerobic)	8	0	0	0	0	0.13	0.13	0	0	0.13	0	0.13	0.13	0	0
glycocholate metabolism (bacteria)	7	0.14	0	0	0	0.29	0.29	0	0.14	0	0	0.14	0	0	0.14
nylon-6 oligomer degradation	5	0	0	0	0	0	0	0	0.20	0	0.40	0	0.40	0	0
octane oxidation	5	0.60	0.40	0.40	0.40	0.40	0.40	0.40	0.40	0.80	0.60	0.40	0.60	0.40	0.40
Fatty Acid and Lipids Degradation	Reactions nb	Paraburkholderia caribensis DSM 13236T	Paraburkholderia terrae DSM 17804T	Paraburkholderia hospita DSM 17164T	Paraburkholderia terrae BS007	Paraburkholderia terrae BS001	Paraburkholderia terrae BS110	Paraburkholderia terrae BS437	Agrobacterium tumefaciens 5A v2	Pseudomonas aeruginosa PAO1	Ralstonia solanacearum CMR15	Rhizobium leguminosarum bv trifolii WSM1325	Burkholderia cenocepacia J2315	Burkholderia glumae LMG 2196	Paraburkholderia phymatum STM815
acetoacetate degradation (to acetyl CoA)	2	1	1	1	1	1	1	1	0.50	0.50	1	0.50	0.50	1	1
acetone degradation II (to acetoacetate)	2	0	0	0	0.50	0	0	0	0	0	0	0	0	0	0.50
fatty acid β-oxidation I	7	0.71	0.71	0.71	0.71	0.86	0.71	0.71	0.86	1	1	1	1	0.86	0.86
glycerol degradation I	2	1	1	1	1	1	1	1	1	1	1	1	1	1	1
oleate β-oxidation	3	0.67	0.67	0.33	0.33	0	0.33	0.33	0.33	0.33	1	0.67	0.67	0.33	0.33
phospholipases	5	0.20	0.40	0.40	0.60	0.60	0.60	0.60	0	0.60	0	0	0.60	0.60	0.20
triacylglycerol degradation	3	0	0.33	0.33	0	0	0	0	0	0.33	0.67	0.33	0.67	0.33	0.33
Inorganic Nutrients Metabolism	Reactions nb	Paraburkholderia caribensis DSM 13236T	Paraburkholderia terrae DSM 17804T	Paraburkholderia hospita DSM 17164T	Paraburkholderia terrae BS007	Paraburkholderia terrae BS001	Paraburkholderia terrae BS110	Paraburkholderia terrae BS437	Agrobacterium tumefaciens 5A v2	Pseudomonas aeruginosa PAO1	Ralstonia solanacearum CMR15	Rhizobium leguminosarum bv trifolii WSM1325	Burkholderia cenocepacia J2315	Burkholderia glumae LMG 2196	Paraburkholderia phymatum STM815
2-aminoethylphosphonate degradation I	3	0.67	0.67	0.67	0.67	0.67	0.67	0.67	0.33	1	0.33	0.33	0.67	1	0.67
2-aminoethylphosphonate degradation II	2	1	1	1	1	1	1	1	0	0.50	0	0	0.50	0.50	0.50
(R)-cysteate degradation	3	0.33	0.33	0.33	0.33	0	0.33	0.33	0.33	0.33	0.33	0.67	0.33	0.33	0.33
ammonia assimilation cycle I	2	1	0.50	0.50	1	1	1	1	1	0.50	1	0.50	1	1	0.50
ammonia assimilation cycle II	2	1	0.50	0.50	1	1	1	1	1	0.50	1	1	1	1	0.50
ammonia oxidation I (aerobic)	2	0.50	0	0.50	0.50	0	0	0	0.50	0	0	0.50	0	0	0
ammonium transport	1	1	1	1	1	1	1	1	0	1	0	1	1	0	1
cyanate degradation	2	1	1	1	1	1	1	1	0.50	1	0.50	0.50	1	1	0.50
dimethyl sulfide degradation II (oxidation)	4	0.50	0.25	0.25	0.25	0	0.25	0.25	0.25	0	0	0	0	0	0
dimethylsulfoniopropionate degradation I (cleavage)	1	0	1	0	0	0	0	0	0	0	0	0	0	0	0
intra-aerobic nitrite reduction	2	0.50	0	0	0	0	0	0	0	0.50	0.50	0	0.50	0	0
methanesulfonate degradation	1	1	0	0	0	0	0	0	1	0	0	0	0	0	0
methylphosphonate degradation	4	0.75	0.75	0.75	0.75	0.75	0.75	0.75	0.50	0	0	0.25	0	0	0.75
methylthiopropionate degradation I (cleavage)	3	0.67	0.67	0.67	0	0	0	0	0	0	0	0	0	0	0
nitrate reduction I (denitrification)	4	0.50	0	0.25	0.25	0.25	0.25	0.25	0.25	1	1	0.25	0.50	0.25	0.25
nitrate reduction III (dissimilatory)	2	1	0.50	1	0.50	1	1	0.50	0.50	1	0.50	0	0	1	1
nitrate reduction IV (dissimilatory)	2	1	0	0	0	0	0	0	0.50	1	0	0	0.50	0	0.50
nitrate reduction VI (assimilatory)	4	0.75	0.50	0.50	0.50	0.50	0.50	0.50	1	1	0.50	0.50	0.75	0.50	0.75
nitrate reduction VII (denitrification)	4	0.50	0	0.25	0.25	0.25	0.25	0.25	0.25	1	0.75	0.25	0.50	0.25	0.25
nitrate reduction VIII (dissimilatory)	2	1	0.50	1	1	1	1	1	1	1	1	0.50	0.50	1	1
nitrogen fixation	1	0	0	0	0	0	0	0	0	0	0	1	0	0	1
phosphate acquisition	1	1	1	1	1	1	1	1	1	1	1	1	1	0	1
phosphate utilization in cell wall regeneration	1	1	1	1	1	1	1	1	1	1	1	1	1	0	1
phosphonoacetate degradation	1	1	1	1	1	1	1	1	0	0	0	0	1	0	1
sulfate activation for sulfonation	2	1	0.50	1	1	1	1	1	0.50	1	1	0.50	1	1	1
sulfate reduction I (assimilatory)	4	1	0.75	1	1	1	1	1	0.75	1	0.75	0.50	1	1	0.75
sulfite oxidation I (sulfite oxidoreductase)	1	1	1	0	0	0	0	0	0	0	1	0	0	0	0
sulfite oxidation III	2	0.50	0.50	0.50	0.50	0.50	0.50	1	0.50	0.50	0.50	0.50	0.50	0.50	0.50
sulfite oxidation IV	1	0	0	0	0	0	0	0	0	0	1	1	0	0	0
sulfoacetaldehyde degradation I	2	0.50	0.50	0.50	0.50	0.50	0.50	0.50	0	0.50	0	0.50	1	0	1
sulfolactate degradation II	4	0.25	0.25	0.50	0.25	0.50	0.25	0.25	0	0.25	0	0.25	0.50	0	0.50
sulfolactate degradation III	3	0.67	0.67	0.67	0.67	0.33	0.67	0.67	0.33	0.33	0.33	0.33	0.33	0.33	0.33
sulfur reduction I	1	0	1	0	0	0	0	0	0	0	0	0	0	0	0
sulfur reduction II (via polysulfide)	1	0	1	0	0	0	0	0	0	0	0	1	0	0	0
thiosulfate disproportionation III (rhodanese)	1	1	1	1	1	1	1	1	1	1	1	0	1	1	0
two-component alkanesulfonate monooxygenase	2	1	1	1	1	1	1	1	1	1	1	1	1	1	1
urea cycle	5	0.60	0.60	0.80	0.80	0.80	0.80	0.80	1	0.60	0.80	1	0.60	0.40	0.60
Inorganic Nutrients Metabolism	Reactions nb	Paraburkholderia caribensis DSM 13236T	Paraburkholderia terrae DSM 17804T	Paraburkholderia hospita DSM 17164T	Paraburkholderia terrae BS007	Paraburkholderia terrae BS001	Paraburkholderia terrae BS110	Paraburkholderia terrae BS437	Agrobacterium tumefaciens 5A v2	Pseudomonas aeruginosa PAO1	Ralstonia solanacearum CMR15	Rhizobium leguminosarum bv trifolii WSM1325	Burkholderia cenocepacia J2315	Burkholderia glumae LMG 2196	Paraburkholderia phymatum STM815
2-aminoethylphosphonate degradation I	3	0.67	0.67	0.67	0.67	0.67	0.67	0.67	0.33	1	0.33	0.33	0.67	1	0.67
2-aminoethylphosphonate degradation II	2	1	1	1	1	1	1	1	0	0.50	0	0	0.50	0.50	0.50
(R)-cysteate degradation	3	0.33	0.33	0.33	0.33	0	0.33	0.33	0.33	0.33	0.33	0.67	0.33	0.33	0.33
ammonia assimilation cycle I	2	1	0.50	0.50	1	1	1	1	1	0.50	1	0.50	1	1	0.50
ammonia assimilation cycle II	2	1	0.50	0.50	1	1	1	1	1	0.50	1	1	1	1	0.50
ammonia oxidation I (aerobic)	2	0.50	0	0.50	0.50	0	0	0	0.50	0	0	0.50	0	0	0
ammonium transport	1	1	1	1	1	1	1	1	0	1	0	1	1	0	1
cyanate degradation	2	1	1	1	1	1	1	1	0.50	1	0.50	0.50	1	1	0.50
dimethyl sulfide degradation II (oxidation)	4	0.50	0.25	0.25	0.25	0	0.25	0.25	0.25	0	0	0	0	0	0
dimethylsulfoniopropionate degradation I (cleavage)	1	0	1	0	0	0	0	0	0	0	0	0	0	0	0
intra-aerobic nitrite reduction	2	0.50	0	0	0	0	0	0	0	0.50	0.50	0	0.50	0	0
methanesulfonate degradation	1	1	0	0	0	0	0	0	1	0	0	0	0	0	0
methylphosphonate degradation	4	0.75	0.75	0.75	0.75	0.75	0.75	0.75	0.50	0	0	0.25	0	0	0.75
methylthiopropionate degradation I (cleavage)	3	0.67	0.67	0.67	0	0	0	0	0	0	0	0	0	0	0
nitrate reduction I (denitrification)	4	0.50	0	0.25	0.25	0.25	0.25	0.25	0.25	1	1	0.25	0.50	0.25	0.25
nitrate reduction III (dissimilatory)	2	1	0.50	1	0.50	1	1	0.50	0.50	1	0.50	0	0	1	1
nitrate reduction IV (dissimilatory)	2	1	0	0	0	0	0	0	0.50	1	0	0	0.50	0	0.50
nitrate reduction VI (assimilatory)	4	0.75	0.50	0.50	0.50	0.50	0.50	0.50	1	1	0.50	0.50	0.75	0.50	0.75
nitrate reduction VII (denitrification)	4	0.50	0	0.25	0.25	0.25	0.25	0.25	0.25	1	0.75	0.25	0.50	0.25	0.25
nitrate reduction VIII (dissimilatory)	2	1	0.50	1	1	1	1	1	1	1	1	0.50	0.50	1	1
nitrogen fixation	1	0	0	0	0	0	0	0	0	0	0	1	0	0	1
phosphate acquisition	1	1	1	1	1	1	1	1	1	1	1	1	1	0	1
phosphate utilization in cell wall regeneration	1	1	1	1	1	1	1	1	1	1	1	1	1	0	1
phosphonoacetate degradation	1	1	1	1	1	1	1	1	0	0	0	0	1	0	1
sulfate activation for sulfonation	2	1	0.50	1	1	1	1	1	0.50	1	1	0.50	1	1	1
sulfate reduction I (assimilatory)	4	1	0.75	1	1	1	1	1	0.75	1	0.75	0.50	1	1	0.75
sulfite oxidation I (sulfite oxidoreductase)	1	1	1	0	0	0	0	0	0	0	1	0	0	0	0
sulfite oxidation III	2	0.50	0.50	0.50	0.50	0.50	0.50	1	0.50	0.50	0.50	0.50	0.50	0.50	0.50
sulfite oxidation IV	1	0	0	0	0	0	0	0	0	0	1	1	0	0	0
sulfoacetaldehyde degradation I	2	0.50	0.50	0.50	0.50	0.50	0.50	0.50	0	0.50	0	0.50	1	0	1
sulfolactate degradation II	4	0.25	0.25	0.50	0.25	0.50	0.25	0.25	0	0.25	0	0.25	0.50	0	0.50
sulfolactate degradation III	3	0.67	0.67	0.67	0.67	0.33	0.67	0.67	0.33	0.33	0.33	0.33	0.33	0.33	0.33
sulfur reduction I	1	0	1	0	0	0	0	0	0	0	0	0	0	0	0
sulfur reduction II (via polysulfide)	1	0	1	0	0	0	0	0	0	0	0	1	0	0	0
thiosulfate disproportionation III (rhodanese)	1	1	1	1	1	1	1	1	1	1	1	0	1	1	0
two-component alkanesulfonate monooxygenase	2	1	1	1	1	1	1	1	1	1	1	1	1	1	1
urea cycle	5	0.60	0.60	0.80	0.80	0.80	0.80	0.80	1	0.60	0.80	1	0.60	0.40	0.60
Nucleosides and Nucleotides Degradation	Reactions nb	Paraburkholderia caribensis DSM 13236T	Paraburkholderia terrae DSM 17804T	Paraburkholderia hospita DSM 17164T	Paraburkholderia terrae BS007	Paraburkholderia terrae BS001	Paraburkholderia terrae BS110	Paraburkholderia terrae BS437	Agrobacterium tumefaciens 5A v2	Pseudomonas aeruginosa PAO1	Ralstonia solanacearum CMR15	Rhizobium leguminosarum bv trifolii WSM1325	Burkholderia cenocepacia J2315	Burkholderia glumae LMG 2196	Paraburkholderia phymatum STM815
adenosine nucleotides degradation II	5	0.40	0.80	0.60	0.60	0.80	0.60	0.40	0.80	0.80	0.80	1	0.80	0.20	0.80
guanosine nucleotides degradation III	4	0.50	1	0.75	0.75	0.75	0.75	0.50	1	0.75	0.75	1	0.75	0	0.75
pseudouridine degradation	2	0.50	0.50	0.50	0.50	0.50	0.50	0.50	0.50	0.50	0.50	0	0.50	0	0.50
purine deoxyribonucleosides degradation	7	0.43	0.29	0.29	0.29	0.43	0.29	0.29	0.86	0.14	0.29	0.86	0.43	0.29	0.43
purine ribonucleosides degradation to ribose-1-phosphate	6	0.17	0.67	0	0	0.17	0	0	0.83	0.17	0.17	1	0.17	0.17	0.17
pyrimidine deoxyribonucleosides degradation	6	0.33	0.33	0.33	0.33	0.33	0.33	0.33	1	0.17	0.17	0.83	0.67	0.17	0.50
pyrimidine ribonucleosides degradation I	3	0	0	0	0	0	0	0	0.67	0	0	0.67	0.33	0	0
pyrimidine ribonucleosides degradation II	2	0	0	0	0	0	0	0	0.50	0	0	1	0.50	0	0
S-methyl-5'-thioadenosine degradation I	2	0.50	0	0.50	0.50	0.50	0.50	0.50	0	0	0	0	0	0	0
S-methyl-5'-thioadenosine degradation II	1	0	0	0	0	0	0	0	0	1	0	0	0	1	0
S-methyl-5-thio-α-D-ribose 1-phosphate degradation	5	0.40	0.20	0.40	0.40	0.40	0.40	0.40	0	0.80	0	0	0	0.20	0.20
thymine degradation	3	0.33	0.33	0.33	0.33	0.33	0.33	0.33	0.33	0	0	0.33	0.33	0	0.33
uracil degradation II (reductive)	3	0.33	0.33	0.33	0.33	0.33	0.33	0.33	0.33	0	0	0.33	0.33	0	0.33
uracil degradation III	4	0.25	0.25	0.25	0.25	0.25	0.25	0.25	1	0	0.25	0	0	0.25	0.25
urate biosynthesis/inosine 5'-phosphate degradation	4	0.25	1	0.75	0.50	0.50	0.50	0.50	0.75	0.50	0.75	1	0.75	0	0.75
Polymeric Compounds Degradation	Reactions nb	Paraburkholderia caribensis DSM 13236T	Paraburkholderia terrae DSM 17804T	Paraburkholderia hospita DSM 17164T	Paraburkholderia terrae BS007	Paraburkholderia terrae BS001	Paraburkholderia terrae BS110	Paraburkholderia terrae BS437	Agrobacterium tumefaciens 5A v2	Pseudomonas aeruginosa PAO1	Ralstonia solanacearum CMR15	Rhizobium leguminosarum bv trifolii WSM1325	Burkholderia cenocepacia J2315	Burkholderia glumae LMG 2196	Paraburkholderia phymatum STM815
chitobiose degradation	2	0	0	0	0	0	0	0.50	0	0	0	0.50	0.50	0	0
Protein Degradation	Reactions nb	Paraburkholderia caribensis DSM 13236T	Paraburkholderia terrae DSM 17804T	Paraburkholderia hospita DSM 17164T	Paraburkholderia terrae BS007	Paraburkholderia terrae BS001	Paraburkholderia terrae BS110	Paraburkholderia terrae BS437	Agrobacterium tumefaciens 5A v2	Pseudomonas aeruginosa PAO1	Ralstonia solanacearum CMR15	Rhizobium leguminosarum bv trifolii WSM1325	Burkholderia cenocepacia J2315	Burkholderia glumae LMG 2196	Paraburkholderia phymatum STM815
seed germination protein turnover	1	1	1	1	1	1	1	1	1	1	1	1	1	0	1
wound-induced proteolysis I	1	1	1	1	1	1	1	1	1	1	1	1	1	0	1
Secondary Metabolites Degradation	Reactions nb	Paraburkholderia caribensis DSM 13236T	Paraburkholderia terrae DSM 17804T	Paraburkholderia hospita DSM 17164T	Paraburkholderia terrae BS007	Paraburkholderia terrae BS001	Paraburkholderia terrae BS110	Paraburkholderia terrae BS437	Agrobacterium tumefaciens 5A v2	Pseudomonas aeruginosa PAO1	Ralstonia solanacearum CMR15	Rhizobium leguminosarum bv trifolii WSM1325	Burkholderia cenocepacia J2315	Burkholderia glumae LMG 2196	Paraburkholderia phymatum STM815
1,6-anhydro-N-acetylmuramic acid recycling	2	0.50	0.50	1	1	1	1	1	0	0.50	0.50	0.50	0.50	0	0.50
5-dehydro-4-deoxy-D-glucuronate degradation	4	0.75	0.75	0.75	0.75	0.75	0.75	0.75	0.75	0.50	0.50	0.50	0.75	0.50	0.50
betanidin degradation	1	0	0	0	0	0	0	0	1	0	1	1	1	0	0
caffeine degradation V (bacteria, to trimethylurate)	2	0.50	0.50	0.50	0.50	0.50	0.50	0.50	0	0	0	0	0	0	0
cis-genanyl-CoA degradation	9	0.22	0.22	0.22	0.11	0.11	0.11	0.11	0.11	0.33	0.11	0.11	0.11	0.11	0.11
curcumin degradation	2	0.50	0.50	1	1	1	1	1	0	0	0	0	0	0.50	1
D-arabitol degradation	2	1	1	1	1	1	1	1	0.50	0.50	0	0.50	1	1	0.50
D-galactarate degradation I	4	0.75	1	1	1	1	1	1	0.50	0.25	0.50	0.50	0.75	0.50	1
D-galactarate degradation II	3	0.67	1	1	1	1	1	1	0.67	0	0.67	0.67	0.67	1	0.67
D-galactonate degradation	3	1	1	1	1	1	1	1	1	0	1	1	1	0.67	1
D-galacturonate degradation I	4	0.50	0.50	0.50	0.50	0.50	0.50	0.50	0.50	0.25	0.25	0.25	0.25	0.25	0.25
D-galacturonate degradation II	1	1	1	1	0	0	0	0	1	0	0	0	0	0	0
D-glucarate degradation I	4	1	1	1	1	1	1	1	0.50	0.25	0.50	0.25	0.75	0.50	1
D-glucarate degradation II	3	1	1	1	1	1	1	1	0.67	0	0.67	0.33	0.67	1	0.67
DIMBOA-glucoside degradation	1	0	0	0	0	0	0	0	0	0	0	0	1	1	0
glucose degradation (oxidative)	5	0.80	0.60	0.80	0.60	0.60	0.60	0.60	0.40	0.60	0	0.60	0.40	0.20	0.60
ketogluconate metabolism	8	0.50	0.75	0.75	0.75	0.75	0.75	0.75	0.50	0.38	0.38	0.50	0.75	0.63	0.38
L-galactonate degradation	1	0	0	0	1	1	1	1	1	0	0	0	0	1	0
L-idonate degradation	3	0.33	1	1	1	1	1	1	1	0.33	0.67	1	1	0.67	0.33
myo-inositol degradation	6	0.33	0.33	0.17	0.33	0.33	0.33	0.33	0.33	0.17	0.33	0.50	0.33	0.33	0.50
N-acetylglucosamine degradation I	2	0.50	0.50	0.50	0.50	0.50	0.50	0.50	1	0.50	0	0.50	0.50	0	0.50
N-acetylglucosamine degradation II	3	0.33	0.33	0.33	0.33	0.33	0.33	0.67	0.67	0.33	0	0.67	0.67	0	0.33
ribitol degradation	3	0.33	0.67	0.67	0.67	0.67	0.67	0.67	0.67	0.33	0.33	0.67	0.33	0.33	0.33
sorbitol degradation I	1	1	1	1	1	1	1	1	1	1	1	1	1	1	0
xylitol degradation	2	1	1	1	1	1	1	1	1	0.50	0	1	1	0.50	0.50
β-D-glucuronide and D-glucuronate degradation	5	0.60	0.20	0.20	0.20	0.20	0.20	0.20	0.60	0.40	0.20	0.60	0.40	0.20	0
Steroids Degradation	Reactions nb	Paraburkholderia caribensis DSM 13236T	Paraburkholderia terrae DSM 17804T	Paraburkholderia hospita DSM 17164T	Paraburkholderia terrae BS007	Paraburkholderia terrae BS001	Paraburkholderia terrae BS110	Paraburkholderia terrae BS437	Agrobacterium tumefaciens 5A v2	Pseudomonas aeruginosa PAO1	Ralstonia solanacearum CMR15	Rhizobium leguminosarum bv trifolii WSM1325	Burkholderia cenocepacia J2315	Burkholderia glumae LMG 2196	Paraburkholderia phymatum STM815
androstenedione degradation	14	0.14	0.07	0.07	0.07	0.14	0.07	0.07	0.07	0.21	0.14	0.14	0.21	0.14	0.07
cholesterol degradation to androstenedione I (cholesterol oxidase)	17	0.18	0.18	0.18	0.18	0.24	0.18	0.18	0.12	0.24	0.29	0.24	0.29	0.24	0.18
cholesterol degradation to androstenedione II (cholesterol dehydrogenase)	17	0.18	0.18	0.18	0.18	0.24	0.18	0.18	0.12	0.24	0.29	0.24	0.29	0.24	0.18
sitosterol degradation to androstenedione	18	0.06	0.06	0.06	0.06	0.11	0.06	0.06	0.06	0.11	0.17	0.11	0.17	0.11	0.11
testosterone and androsterone degradation to androstendione	3	0.33	0	0	0	0.33	0.33	0	0	0	0.33	0	0	0	0
Detoxification
Acid Resistance	Reactions nb	Paraburkholderia caribensis DSM 13236T	Paraburkholderia terrae DSM 17804T	Paraburkholderia hospita DSM 17164T	Paraburkholderia terrae BS007	Paraburkholderia terrae BS001	Paraburkholderia terrae BS110	Paraburkholderia terrae BS437	Agrobacterium tumefaciens 5A v2	Pseudomonas aeruginosa PAO1	Ralstonia solanacearum CMR15	Rhizobium leguminosarum bv trifolii WSM1325	Burkholderia cenocepacia J2315	Burkholderia glumae LMG 2196	Paraburkholderia phymatum STM815
arginine dependent acid resistance	1	0	0	0	0	0	0	0	0	1	0	0	1	0	1
Antibiotic Resistance	Reactions nb	Paraburkholderia caribensis DSM 13236T	Paraburkholderia terrae DSM 17804T	Paraburkholderia hospita DSM 17164T	Paraburkholderia terrae BS007	Paraburkholderia terrae BS001	Paraburkholderia terrae BS110	Paraburkholderia terrae BS437	Agrobacterium tumefaciens 5A v2	Pseudomonas aeruginosa PAO1	Ralstonia solanacearum CMR15	Rhizobium leguminosarum bv trifolii WSM1325	Burkholderia cenocepacia J2315	Burkholderia glumae LMG 2196	Paraburkholderia phymatum STM815
polymyxin resistance	6	0.50	0.33	0.50	0.33	0.33	0.33	0.33	0	0.50	0.17	0	0.17	0.17	0.33
Arsenate Detoxification	Reactions nb	Paraburkholderia caribensis DSM 13236T	Paraburkholderia terrae DSM 17804T	Paraburkholderia hospita DSM 17164T	Paraburkholderia terrae BS007	Paraburkholderia terrae BS001	Paraburkholderia terrae BS110	Paraburkholderia terrae BS437	Agrobacterium tumefaciens 5A v2	Pseudomonas aeruginosa PAO1	Ralstonia solanacearum CMR15	Rhizobium leguminosarum bv trifolii WSM1325	Burkholderia cenocepacia J2315	Burkholderia glumae LMG 2196	Paraburkholderia phymatum STM815
arsenate detoxification II (glutaredoxin)	1	1	0	0	0	1	1	0	1	1	1	1	1	1	0
Mercury Detoxification	Reactions nb	Paraburkholderia caribensis DSM 13236T	Paraburkholderia terrae DSM 17804T	Paraburkholderia hospita DSM 17164T	Paraburkholderia terrae BS007	Paraburkholderia terrae BS001	Paraburkholderia terrae BS110	Paraburkholderia terrae BS437	Agrobacterium tumefaciens 5A v2	Pseudomonas aeruginosa PAO1	Ralstonia solanacearum CMR15	Rhizobium leguminosarum bv trifolii WSM1325	Burkholderia cenocepacia J2315	Burkholderia glumae LMG 2196	Paraburkholderia phymatum STM815
phenylmercury acetate degradation	2	0.50	0	0	0.50	0.50	0.50	0.50	0	0	0	0.50	0.50	0	0.50
Methylglyoxal Detoxification	Reactions nb	Paraburkholderia caribensis DSM 13236T	Paraburkholderia terrae DSM 17804T	Paraburkholderia hospita DSM 17164T	Paraburkholderia terrae BS007	Paraburkholderia terrae BS001	Paraburkholderia terrae BS110	Paraburkholderia terrae BS437	Agrobacterium tumefaciens 5A v2	Pseudomonas aeruginosa PAO1	Ralstonia solanacearum CMR15	Rhizobium leguminosarum bv trifolii WSM1325	Burkholderia cenocepacia J2315	Burkholderia glumae LMG 2196	Paraburkholderia phymatum STM815
methylglyoxal degradation I	3	0.67	0.67	0.67	1	1	1	1	1	0.67	1	0.67	1	0.67	0.67
methylglyoxal degradation II	2	0	0	0	0.50	0.50	0.50	0.50	0.50	0	0.50	0	1	0	0
methylglyoxal degradation III	2	0.50	0.50	0.50	0.50	0.50	0.50	0.50	0.50	0	0.50	0	0.50	0.50	0.50
Other	Reactions nb	Paraburkholderia caribensis DSM 13236T	Paraburkholderia terrae DSM 17804T	Paraburkholderia hospita DSM 17164T	Paraburkholderia terrae BS007	Paraburkholderia terrae BS001	Paraburkholderia terrae BS110	Paraburkholderia terrae BS437	Agrobacterium tumefaciens 5A v2	Pseudomonas aeruginosa PAO1	Ralstonia solanacearum CMR15	Rhizobium leguminosarum bv trifolii WSM1325	Burkholderia cenocepacia J2315	Burkholderia glumae LMG 2196	Paraburkholderia phymatum STM815
cyanate degradation	2	1	1	1	1	1	1	1	0.50	1	0.50	0.50	1	1	0.50
fluoroacetate degradation	1	1	1	1	1	1	1	1	1	1	1	1	1	1	0
oxidized GTP and dGTP detoxification	2	0.50	0	0	0	0	0	0	0	0	0	0	0	0	0.50
superoxide radicals degradation	2	1	1	1	1	1	1	1	1	1	1	1	1	1	1
Generation of precursor metabolites and energy
Acetyl-CoA Biosynthesis	Reactions nb	Paraburkholderia caribensis DSM 13236T	Paraburkholderia terrae DSM 17804T	Paraburkholderia hospita DSM 17164T	Paraburkholderia terrae BS007	Paraburkholderia terrae BS001	Paraburkholderia terrae BS110	Paraburkholderia terrae BS437	Agrobacterium tumefaciens 5A v2	Pseudomonas aeruginosa PAO1	Ralstonia solanacearum CMR15	Rhizobium leguminosarum bv trifolii WSM1325	Burkholderia cenocepacia J2315	Burkholderia glumae LMG 2196	Paraburkholderia phymatum STM815
acetyl-CoA biosynthesis I (pyruvate dehydrogenase complex)	3	1	1	1	1	1	1	1	1	1	1	1	1	1	1
Chemoautotrophic Energy Metabolism	Reactions nb	Paraburkholderia caribensis DSM 13236T	Paraburkholderia terrae DSM 17804T	Paraburkholderia hospita DSM 17164T	Paraburkholderia terrae BS007	Paraburkholderia terrae BS001	Paraburkholderia terrae BS110	Paraburkholderia terrae BS437	Agrobacterium tumefaciens 5A v2	Pseudomonas aeruginosa PAO1	Ralstonia solanacearum CMR15	Rhizobium leguminosarum bv trifolii WSM1325	Burkholderia cenocepacia J2315	Burkholderia glumae LMG 2196	Paraburkholderia phymatum STM815
ammonia oxidation I (aerobic)	2	0.50	0	0.50	0.50	0	0	0	0.50	0	0	0.50	0	0	0
formate oxidation to CO2	1	1	1	1	1	1	1	1	1	1	1	1	1	1	1
hydrogen oxidation I (aerobic)	1	1	0	1	0	0	0	0	0	0	0	0	0	0	1
hydrogen oxidation II (aerobic, NAD)	1	1	0	1	0	0	0	0	0	0	0	1	1	0	0
hydrogen oxidation III (anaerobic, NADP)	1	1	1	1	0	0	0	0	0	0	0	0	0	0	0
sulfite oxidation I (sulfite oxidoreductase)	1	1	1	0	0	0	0	0	0	0	1	0	0	0	0
Electron Transfer	Reactions nb	Paraburkholderia caribensis DSM 13236T	Paraburkholderia terrae DSM 17804T	Paraburkholderia hospita DSM 17164T	Paraburkholderia terrae BS007	Paraburkholderia terrae BS001	Paraburkholderia terrae BS110	Paraburkholderia terrae BS437	Agrobacterium tumefaciens 5A v2	Pseudomonas aeruginosa PAO1	Ralstonia solanacearum CMR15	Rhizobium leguminosarum bv trifolii WSM1325	Burkholderia cenocepacia J2315	Burkholderia glumae LMG 2196	Paraburkholderia phymatum STM815
formate to dimethyl sulfoxide electron transfer	2	0.50	0.50	0.50	0	0.50	0.50	0	0	0.50	0	0	0	1	0.50
formate to trimethylamine N-oxide electron transfer	2	0.50	0.50	0.50	0	0.50	0.50	0	0.50	0.50	0	0	0.50	1	0.50
NADH to cytochrome bd oxidase electron transfer	2	1	1	1	1	1	1	1	1	0.50	1	1	1	1	1
NADH to cytochrome bo oxidase electron transfer	2	1	1	1	1	1	1	1	1	1	1	1	1	1	1
NADH to dimethyl sulfoxide electron transfer	2	0.50	0.50	0.50	0.50	0.50	0.50	0.50	0.50	0.50	0.50	0.50	0.50	1	0.50
NADH to fumarate electron transfer	2	1	0.50	0.50	0.50	0.50	0.50	0.50	0.50	0.50	0.50	0.50	0.50	0.50	0.50
NADH to trimethylamine N-oxide electron transfer	2	0.50	0.50	0.50	0.50	0.50	0.50	0.50	1	0.50	0.50	0.50	1	1	0.50
nitrate reduction III (dissimilatory)	2	1	0.50	1	0.50	1	1	0.50	0.50	1	0.50	0	0	1	1
nitrate reduction VIII (dissimilatory)	2	1	0.50	1	1	1	1	1	1	1	1	0.50	0.50	1	1
pyruvate oxidation pathway	1	1	1	1	1	1	1	1	0	1	0	1	1	1	1
succinate to cytochrome bd oxidase electron transfer	2	1	1	1	1	1	1	1	1	0.50	1	1	1	1	1
succinate to cytochrome bo oxidase electron transfer	2	1	1	1	1	1	1	1	1	1	1	1	1	1	1
Fermentation	Reactions nb	Paraburkholderia caribensis DSM 13236T	Paraburkholderia terrae DSM 17804T	Paraburkholderia hospita DSM 17164T	Paraburkholderia terrae BS007	Paraburkholderia terrae BS001	Paraburkholderia terrae BS110	Paraburkholderia terrae BS437	Agrobacterium tumefaciens 5A v2	Pseudomonas aeruginosa PAO1	Ralstonia solanacearum CMR15	Rhizobium leguminosarum bv trifolii WSM1325	Burkholderia cenocepacia J2315	Burkholderia glumae LMG 2196	Paraburkholderia phymatum STM815
(R)-acetoin biosynthesis I	2	0.50	0.50	1	1	1	1	1	0.50	0.50	0.50	0.50	0.50	0.50	0.50
(R,R)-butanediol biosynthesis	1	1	0	1	1	0	1	1	0	1	0	0	1	0	0
(S)-acetoin biosynthesis	2	0.50	0.50	1	0.50	0.50	0.50	1	0.50	0.50	0.50	0.50	0.50	0.50	0.50
(S,S)-butanediol biosynthesis	1	0	0	0	0	0	0	0	0	1	0	0	1	0	0
acetoin biosynthesis III	3	0.67	0.67	0.67	0.67	0.33	0.67	0.67	0	0.33	0	0	0.67	0.67	0.67
acetyl-CoA fermentation to butyrate II	7	1	1	1	0.86	1	1	0.86	0.57	0.57	0.57	0.71	0.86	0.57	0.86
lysine fermentation to acetate and butyrate	10	0.50	0.50	0.50	0.50	0.50	0.50	0.50	0.40	0.40	0.20	0.50	0.40	0.40	0.40
meso-butanediol biosynthesis I	1	0	0	0	0	0	0	0	0	0	0	0	1	0	0
meso-butanediol biosynthesis II	1	0	0	0	0	0	0	0	0	0	0	0	1	0	0
mixed acid fermentation	16	0.88	0.81	0.88	0.88	0.88	0.88	0.88	0.69	0.81	0.75	0.69	0.81	0.56	0.88
pyruvate fermentation to acetate I	3	1	0.67	0.67	0.67	0.67	0.67	0.67	0.33	0.67	0	0.67	0.67	0.33	0.67
pyruvate fermentation to acetate II	3	1	1	1	1	1	1	1	0.67	1	0	1	1	0.67	1
pyruvate fermentation to acetate III	2	0.50	0	0	0	0	0	0	0	0.50	0	0.50	0.50	0	0.50
pyruvate fermentation to acetate IV	3	0.67	0.67	0.67	0.67	0.67	0.67	0.67	0.33	0.67	0.33	0.67	0.67	0.33	0.67
pyruvate fermentation to acetate V	3	1	1	1	0.67	0.67	1	1	1	0.67	0.33	0.67	0.67	1	0.67
pyruvate fermentation to acetate VI	3	1	0.67	0.67	0.33	0.33	0.67	0.67	0.67	0.33	0.33	0.33	0.33	0.67	0.33
pyruvate fermentation to acetate VII	3	1	0.67	0.67	0.67	0.67	0.67	0.67	0.33	0.67	0	0.67	0.67	0.33	0.67
pyruvate fermentation to acetate VIII	2	1	1	1	1	0.50	1	1	0.50	0.50	0.50	0.50	1	1	1
pyruvate fermentation to acetone	5	0.80	0.60	0.60	0.60	0.60	0.60	0.60	0.20	0.20	0.60	0.40	0.40	0.60	0.60
pyruvate fermentation to butanoate	7	0.71	0.57	0.57	0.57	0.57	0.57	0.57	0.57	0.57	0.57	0.57	0.71	0.57	0.57
pyruvate fermentation to ethanol I	3	0.67	0.67	0.67	0.67	0.67	0.67	0.67	0.67	0.67	1	0.67	0.67	0.67	0.67
pyruvate fermentation to ethanol II	2	1	1	1	1	0.50	1	1	0.50	0.50	0.50	0.50	1	1	1
pyruvate fermentation to ethanol III	3	1	0.67	0.67	0.67	0.67	0.67	0.67	0.67	0.67	0.67	0.67	0.67	0.67	0.67
pyruvate fermentation to lactate	1	1	1	1	0	0	0	0	1	1	1	0	0	1	1
pyruvate fermentation to propionate I	7	0.57	0.43	0.43	0.43	0.43	0.43	0.43	0.57	0.43	0.43	0.71	0.29	0.29	0.57
Glycolysis	Reactions nb	Paraburkholderia caribensis DSM 13236T	Paraburkholderia terrae DSM 17804T	Paraburkholderia hospita DSM 17164T	Paraburkholderia terrae BS007	Paraburkholderia terrae BS001	Paraburkholderia terrae BS110	Paraburkholderia terrae BS437	Agrobacterium tumefaciens 5A v2	Pseudomonas aeruginosa PAO1	Ralstonia solanacearum CMR15	Rhizobium leguminosarum bv trifolii WSM1325	Burkholderia cenocepacia J2315	Burkholderia glumae LMG 2196	Paraburkholderia phymatum STM815
glycolysis I	11	0.91	0.82	0.82	0.82	0.91	0.82	0.91	0.73	0.91	0.91	0.73	1	0.64	0.91
glycolysis III (glucokinase)	10	0.80	0.70	0.70	0.80	0.90	0.80	0.90	0.90	0.90	0.90	0.90	1	0.60	0.90
glycolysis IV (plant cytosol)	10	0.70	0.60	0.60	0.60	0.70	0.60	0.70	0.90	0.80	0.70	0.80	1	0.50	0.80
Hydrogen Production	Reactions nb	Paraburkholderia caribensis DSM 13236T	Paraburkholderia terrae DSM 17804T	Paraburkholderia hospita DSM 17164T	Paraburkholderia terrae BS007	Paraburkholderia terrae BS001	Paraburkholderia terrae BS110	Paraburkholderia terrae BS437	Agrobacterium tumefaciens 5A v2	Pseudomonas aeruginosa PAO1	Ralstonia solanacearum CMR15	Rhizobium leguminosarum bv trifolii WSM1325	Burkholderia cenocepacia J2315	Burkholderia glumae LMG 2196	Paraburkholderia phymatum STM815
hydrogen production I	1	1	0	1	0	0	0	0	0	0	0	0	0	0	0
hydrogen production II	1	1	0	1	0	0	0	0	0	0	0	1	1	0	0
hydrogen production III	1	1	0	1	0	0	0	1	0	0	0	0	0	0	0
hydrogen production V	2	1	0.50	1	0.50	0.50	0.50	0.50	0.50	0.50	0.50	0.50	0.50	0.50	1
hydrogen production VI	2	1	0.50	1	0.50	0.50	0.50	0.50	0	0	0	0	0	0	1
nitrogen fixation	1	0	0	0	0	0	0	0	0	0	0	1	0	0	1
Other	Reactions nb	Paraburkholderia caribensis DSM 13236T	Paraburkholderia terrae DSM 17804T	Paraburkholderia hospita DSM 17164T	Paraburkholderia terrae BS007	Paraburkholderia terrae BS001	Paraburkholderia terrae BS110	Paraburkholderia terrae BS437	Agrobacterium tumefaciens 5A v2	Pseudomonas aeruginosa PAO1	Ralstonia solanacearum CMR15	Rhizobium leguminosarum bv trifolii WSM1325	Burkholderia cenocepacia J2315	Burkholderia glumae LMG 2196	Paraburkholderia phymatum STM815
Entner-Doudoroff pathway I	2	1	1	1	1	1	1	1	1	1	1	1	1	0.50	1
ketolysis	3	0.67	0.67	0.67	0.67	0.67	0.67	0.67	1	1	1	1	1	0.67	0.67
Rubisco shunt	10	1	1	1	1	1	1	1	0.80	0.80	0.80	0.80	0.80	0.70	1
superpathway of glycolysis and Entner-Doudoroff	15	0.93	0.87	0.87	0.87	0.93	0.87	0.93	0.80	0.93	0.93	0.80	1	0.67	0.93
Pentose Phosphate Pathways	Reactions nb	Paraburkholderia caribensis DSM 13236T	Paraburkholderia terrae DSM 17804T	Paraburkholderia hospita DSM 17164T	Paraburkholderia terrae BS007	Paraburkholderia terrae BS001	Paraburkholderia terrae BS110	Paraburkholderia terrae BS437	Agrobacterium tumefaciens 5A v2	Pseudomonas aeruginosa PAO1	Ralstonia solanacearum CMR15	Rhizobium leguminosarum bv trifolii WSM1325	Burkholderia cenocepacia J2315	Burkholderia glumae LMG 2196	Paraburkholderia phymatum STM815
pentose phosphate pathway (non-oxidative branch)	5	1	1	1	1	1	1	1	1	1	1	1	1	1	1
pentose phosphate pathway (oxidative branch)	3	1	1	1	1	1	1	1	1	0.67	0.67	1	1	1	1
pentose phosphate pathway (partial)	3	1	1	1	1	1	1	1	1	1	1	1	1	1	1
Photosynthesis	Reactions nb	Paraburkholderia caribensis DSM 13236T	Paraburkholderia terrae DSM 17804T	Paraburkholderia hospita DSM 17164T	Paraburkholderia terrae BS007	Paraburkholderia terrae BS001	Paraburkholderia terrae BS110	Paraburkholderia terrae BS437	Agrobacterium tumefaciens 5A v2	Pseudomonas aeruginosa PAO1	Ralstonia solanacearum CMR15	Rhizobium leguminosarum bv trifolii WSM1325	Burkholderia cenocepacia J2315	Burkholderia glumae LMG 2196	Paraburkholderia phymatum STM815
Calvin-Benson-Bassham cycle	13	0.77	0.77	0.77	0.77	0.77	0.69	0.77	0.62	0.69	0.62	0.54	0.69	0.62	0.85
photosynthesis light reactions	4	0.25	0.25	0.25	0.25	0.25	0.25	0.25	0	0.25	0	0.25	0.25	0.25	0.50
Respiration	Reactions nb	Paraburkholderia caribensis DSM 13236T	Paraburkholderia terrae DSM 17804T	Paraburkholderia hospita DSM 17164T	Paraburkholderia terrae BS007	Paraburkholderia terrae BS001	Paraburkholderia terrae BS110	Paraburkholderia terrae BS437	Agrobacterium tumefaciens 5A v2	Pseudomonas aeruginosa PAO1	Ralstonia solanacearum CMR15	Rhizobium leguminosarum bv trifolii WSM1325	Burkholderia cenocepacia J2315	Burkholderia glumae LMG 2196	Paraburkholderia phymatum STM815
2-ketoglutarate dehydrogenase complex	3	1	1	1	1	1	1	1	1	1	1	1	1	1	1
aerobic respiration (cytochrome c)	4	1	1	1	1	1	1	1	0.75	0.75	0.75	1	1	1	1
branched-chain α-keto acid dehydrogenase complex	3	0.33	0.67	0.67	0.33	0.67	0.67	0.67	1	1	0.33	1	1	1	1
formate to dimethyl sulfoxide electron transfer	2	0.50	0.50	0.50	0	0.50	0.50	0	0	0.50	0	0	0	1	0.50
formate to trimethylamine N-oxide electron transfer	2	0.50	0.50	0.50	0	0.50	0.50	0	0.50	0.50	0	0	0.50	1	0.50
NADH to cytochrome bd oxidase electron transfer	2	1	1	1	1	1	1	1	1	0.50	1	1	1	1	1
NADH to cytochrome bo oxidase electron transfer	2	1	1	1	1	1	1	1	1	1	1	1	1	1	1
NADH to dimethyl sulfoxide electron transfer	2	0.50	0.50	0.50	0.50	0.50	0.50	0.50	0.50	0.50	0.50	0.50	0.50	1	0.50
NADH to fumarate electron transfer	2	1	0.50	0.50	0.50	0.50	0.50	0.50	0.50	0.50	0.50	0.50	0.50	0.50	0.50
NADH to trimethylamine N-oxide electron transfer	2	0.50	0.50	0.50	0.50	0.50	0.50	0.50	1	0.50	0.50	0.50	1	1	0.50
nitrate reduction I (denitrification)	4	0.50	0	0.25	0.25	0.25	0.25	0.25	0.25	1	1	0.25	0.50	0.25	0.25
nitrate reduction III (dissimilatory)	2	1	0.50	1	0.50	1	1	0.50	0.50	1	0.50	0	0	1	1
nitrate reduction IV (dissimilatory)	2	1	0	0	0	0	0	0	0.50	1	0	0	0.50	0	0.50
nitrate reduction VII (denitrification)	4	0.50	0	0.25	0.25	0.25	0.25	0.25	0.25	1	0.75	0.25	0.50	0.25	0.25
nitrate reduction VIII (dissimilatory)	2	1	0.50	1	1	1	1	1	1	1	1	0.50	0.50	1	1
respiration (anaerobic)	13	0.85	0.77	0.85	0.85	0.85	0.85	0.85	0.69	0.77	0.77	0.69	0.77	0.62	0.85
succinate to cytochrome bd oxidase electron transfer	2	1	1	1	1	1	1	1	1	0.50	1	1	1	1	1
succinate to cytochrome bo oxidase electron transfer	2	1	1	1	1	1	1	1	1	1	1	1	1	1	1
TCA cycle	Reactions nb	Paraburkholderia caribensis DSM 13236T	Paraburkholderia terrae DSM 17804T	Paraburkholderia hospita DSM 17164T	Paraburkholderia terrae BS007	Paraburkholderia terrae BS001	Paraburkholderia terrae BS110	Paraburkholderia terrae BS437	Agrobacterium tumefaciens 5A v2	Pseudomonas aeruginosa PAO1	Ralstonia solanacearum CMR15	Rhizobium leguminosarum bv trifolii WSM1325	Burkholderia cenocepacia J2315	Burkholderia glumae LMG 2196	Paraburkholderia phymatum STM815
TCA cycle I (prokaryotic)	10	1	0.90	1	1	0.90	1	1	1	1	1	0.90	1	0.80	0.90
TCA cycle II (eukaryotic)	9	0.89	0.89	0.89	1	1	0.89	0.89	1	1	0.89	1	1	0.78	0.89
TCA cycle IV (2-oxoglutarate decarboxylase)	11	0.91	0.91	0.91	0.91	0.91	0.91	0.91	0.73	0.82	0.82	0.82	0.82	0.73	0.91
TCA cycle V (2-oxoglutarate:ferredoxin oxidoreductase)	12	0.75	0.75	0.75	0.75	0.75	0.75	0.75	0.67	0.75	0.75	0.75	0.75	0.58	0.67
TCA cycle VI (obligate autotrophs)	11	1	1	1	1	1	1	1	0.91	1	1	0.91	1	0.91	1
Metabolic clusters
Other	Reactions nb	Paraburkholderia caribensis DSM 13236T	Paraburkholderia terrae DSM 17804T	Paraburkholderia hospita DSM 17164T	Paraburkholderia terrae BS007	Paraburkholderia terrae BS001	Paraburkholderia terrae BS110	Paraburkholderia terrae BS437	Agrobacterium tumefaciens 5A v2	Pseudomonas aeruginosa PAO1	Ralstonia solanacearum CMR15	Rhizobium leguminosarum bv trifolii WSM1325	Burkholderia cenocepacia J2315	Burkholderia glumae LMG 2196	Paraburkholderia phymatum STM815
cellulose degradation I (cellulosome)	8	0.13	0.13	0.13	0.13	0.13	0.13	0.13	0	0	0.13	0.13	0.13	0.13	0.13
oxidized GTP and dGTP detoxification	2	0.50	0	0	0	0	0	0	0	0	0	0	0	0	0.50
phospholipases	5	0.20	0.40	0.40	0.60	0.60	0.60	0.60	0	0.60	0	0	0.60	0.60	0.20
purine and pyrimidine metabolism	17	0.53	0.65	0.53	0.53	0.53	0.53	0.53	0.82	0.53	0.53	0.88	0.65	0.47	0.59
superpathway of cellulose and hemicellulose degradation (cellulolosome)	11	0.18	0.18	0.18	0.18	0.18	0.18	0.18	0.09	0	0.09	0.27	0.18	0.09	0.18
tRNA charging	20	0.95	0.95	0.95	0.95	0.95	0.95	0.95	0.90	0.95	0.95	0.90	0.95	0.85	0.95
Transpor
Other	Reactions nb	Paraburkholderia caribensis DSM 13236T	Paraburkholderia terrae DSM 17804T	Paraburkholderia hospita DSM 17164T	Paraburkholderia terrae BS007	Paraburkholderia terrae BS001	Paraburkholderia terrae BS110	Paraburkholderia terrae BS437	Agrobacterium tumefaciens 5A v2	Pseudomonas aeruginosa PAO1	Ralstonia solanacearum CMR15	Rhizobium leguminosarum bv trifolii WSM1325	Burkholderia cenocepacia J2315	Burkholderia glumae LMG 2196	Paraburkholderia phymatum STM815
ammonium transport	1	1	1	1	1	1	1	1	0	1	0	1	1	0	1
cadmium transport I	1	0	0	0	0	0	0	0	0	1	0	1	1	0	0
calcium transport I	1	0	0	0	0	0	0	0	0	0	0	0	0	0	0
aMicroScope was used to analyse the metabolic profile of three type strains. The analyses computated the ’pathway completion’ value, i.e the ratio between the number of reactions for pathway X in a given organism and the total number of reactions of pathway X defined using given database.

## Sheet: TS7
Table supplementary 7. Secondary metabolic of three-type strains
P. terrae DSM 17804T
Cluster	Replicon name	Begin	End	Length	Cluster type	Peptide monomer composition
1	PT17804T.1	823468	828344	4877	arylpolyene	_
2	PT17804T.1	1852433	1853266	834	terpene	_
3	PT17804T.1	2029381	2041644	12264	nrps-t1pks	(val-mal-gly)
4	PT17804T.1	3636034	3640207	4174	terpene	_
5	PT17804T.1	3777884	3792474	14591	nrps	(nrp-asp-ser) + (orn)
6	PT17804T.1	3932740	3933327	588	hserlactone	_
7	PT17804T.1	5027586	5028389	804	bacteriocin	_
8	PT17804T.1	5064044	5065099	1056	terpene	_
9	PT17804T.1	6106244	6107953	1710	phosphonate	_
10	PT17804T.1	8084061	8084984	924	bacteriocin	_
11	PT17804T.1	8466584	8467456	873	bacteriocin	_
P. hospita DSM 17164T
Cluster	Replicon name	Begin	End	Length	Cluster type	Peptide monomer composition
1	PHOS17164T.1	873374	878250	4877	arylpolyene	_
2	PHOS17164T.1	1968754	1969587	834	terpene	_
3	PHOS17164T.1	2848558	2863832	15275	bacteriocin	_
4	PHOS17164T.1	3110654	3113791	3138	other	_
5	PHOS17164T.1	4036000	4040164	4165	terpene	_
6	PHOS17164T.1	4165845	4180429	14585	nrps	(nrp-asp-ser) + (orn)
7	PHOS17164T.1	4323050	4323637	588	hserlactone	_
8	PHOS17164T.1	5670041	5671096	1056	terpene	_
9	PHOS17164T.1	5702632	5703435	804	bacteriocin	_
10	PHOS17164T.1	6543446	6544444	999	bacteriocin	_
11	PHOS17164T.1	6746222	6747931	1710	phosphonate	_
12	PHOS17164T.1	9023521	9024393	873	bacteriocin	_
13	PHOS17164T.1	10510369	10511271	903	bacteriocin	_
P. caribensis DSM 13236T
Cluster	Replicon name	Begin	End	Length	Cluster type	Peptide monomer composition
1	PCARI13236T.1	883421	888300	4880	arylpolyene	_
2	PCARI13236T.1	1803615	1804490	876	terpene	_
3	PCARI13236T.1	2032230	2044496	12267	nrps-t1pks	(val-mal-gly)
4	PCARI13236T.1	3702618	3706794	4177	terpene	_
5	PCARI13236T.1	3864882	3879472	14591	nrps	(nrp-asp-ser) + (orn)
6	PCARI13236T.1	4020103	4020690	588	hserlactone	_
7	PCARI13236T.1	4987605	4988660	1056	terpene	_
8	PCARI13236T.1	5014232	5015035	804	bacteriocin	_
9	PCARI13236T.1	5992750	5994459	1710	phosphonate	_
10	PCARI13236T.1	6587792	6588715	924	bacteriocin	_
11	PCARI13236T.1	7602994	7605837	2844	other	_

## Sheet: TS8
Table supplementary 8. Membrane transporters
P. terrae DSM 17804T				P. hospita DSM 17164T				P. caribensis DSM 13236T
ABC Transporters, Eukaryotic Type				ABC Transporters, Eukaryotic Type				ABC Transporters, Eukaryotic Type
ABCB (MDR/TAP) subfamily				ABCB (MDR/TAP) subfamily				ABCB (MDR/TAP) subfamily
ABCB-BAC subgroup		8		ABCB-BAC subgroup		9		ABCB-BAC subgroup		8
Other subfamilies				Other subfamilies				Other subfamilies
Other ABC transporters		3		Other ABC transporters		3		Other ABC transporters		5
ABC Transporters, Prokaryotic Type				ABC Transporters, Prokaryotic Type				ABC Transporters, Prokaryotic Type
Mineral and organic ion transporters				Mineral and organic ion transporters				Mineral and organic ion transporters
Sulfate transporter	[MD:M00185]	5		Sulfate transporter	[MD:M00185]	5		Sulfate transporter	[MD:M00185]	5
Molybdate transporter	[MD:M00189]	6		Molybdate transporter	[MD:M00189]	6		Molybdate transporter	[MD:M00189]	6
Molybdate/tungstate transporter	[MD:M00423]	1		Molybdate/tungstate transporter	[MD:M00423]	1		Molybdate/tungstate transporter	[MD:M00423]	1
Nitrate/nitrite transporter	[MD:M00438]	1		Nitrate/nitrite transporter	[MD:M00438]	1		Nitrate/nitrite transporter	[MD:M00438]	1
NitT/TauT family transporter	[MD:M00188]	32		NitT/TauT family transporter	[MD:M00188]	37		NitT/TauT family transporter	[MD:M00188]	25
Taurine transporter	[MD:M00435]	6		Taurine transporter	[MD:M00435]	6		Taurine transporter	[MD:M00435]	24
Sulfonate transporter	[MD:M00436]	13		Sulfonate transporter	[MD:M00436]	17		Sulfonate transporter	[MD:M00436]	18
Iron(III) transporter	[MD:M00190]	6		Iron(III) transporter	[MD:M00190]	6
Putrescine transporter	[MD:M00300]	8		Putrescine transporter	[MD:M00300]	8		Putrescine transporter	[MD:M00300]	8
Putative spermidine/putrescine transporter	[MD:M00193]	45		Putative spermidine/putrescine transporter	[MD:M00193]	49		Putative spermidine/putrescine transporter	[MD:M00193]	57
2-Aminoethylphosphonate transporter	[MD:M00302]	3		2-Aminoethylphosphonate transporter	[MD:M00302]	9		2-Aminoethylphosphonate transporter	[MD:M00302]	3
Glycine betaine/proline transporter	[MD:M00208]	13		Glycine betaine/proline transporter	[MD:M00208]	15		Glycine betaine/proline transporter	[MD:M00208]	9
Saccharide, polyol, and lipid transporters				Saccharide, polyol, and lipid transporters				Saccharide, polyol, and lipid transporters
Maltose/maltodextrin transporter	[MD:M00194]	11		Maltose/maltodextrin transporter	[MD:M00194]	11		Maltose/maltodextrin transporter	[MD:M00194]	9
Arabinogalactan oligomer/maltooligosaccharide transport system	[MD:M00491]	11		Arabinogalactan oligomer/maltooligosaccharide transport system	[MD:M00491]	11		Arabinogalactan oligomer/maltooligosaccharide transport system	[MD:M00491]	9
Raffinose/stachyose/melibiose transporter	[MD:M00196]	7		Raffinose/stachyose/melibiose transporter	[MD:M00196]	7		Raffinose/stachyose/melibiose transporter	[MD:M00196]	6
alpha-Glucoside transporter	[MD:M00201]	6		alpha-Glucoside transporter	[MD:M00201]	6		alpha-Glucoside transporter	[MD:M00201]	5
Glucose/mannose transporter	[MD:M00605]	16		Glucose/mannose transporter	[MD:M00605]	16		Glucose/mannose transporter	[MD:M00605]	12
Trehalose/maltose transporter	[MD:M00204]	5		Trehalose/maltose transporter	[MD:M00204]	5		Trehalose/maltose transporter	[MD:M00204]	4
Cellobiose transporter	[MD:M00206]	6		Cellobiose transporter	[MD:M00206]	6		Cellobiose transporter	[MD:M00206]	5
N,N'-Diacetylchitobiose transporter	[MD:M00606]	6		N,N'-Diacetylchitobiose transporter	[MD:M00606]	6		N,N'-Diacetylchitobiose transporter	[MD:M00606]	5
L-Arabinose transporter	[MD:M00213]	9		L-Arabinose transporter	[MD:M00213]	6		L-Arabinose transporter	[MD:M00213]	6
D-Xylose transporter	[MD:M00215]	3		D-Xylose transporter	[MD:M00215]	3		D-Xylose transporter	[MD:M00215]	3
Multiple sugar transporter	[MD:M00216]	3
Fructose transporter	[MD:M00218]	3		Fructose transporter	[MD:M00218]	3		Fructose transporter	[MD:M00218]	3
Rhamnose transporter	[MD:M00220]	4		Rhamnose transporter	[MD:M00220]	4		Rhamnose transporter	[MD:M00220]	4
Ribose transporter	[MD:M00212]	42		Ribose transporter	[MD:M00212]	46		Ribose transporter	[MD:M00212]	45
Erythritol transporter	[MD:M00590]	3
Putative fructooligosaccharide transporter	[MD:M00197]	6		Putative fructooligosaccharide transporter	[MD:M00197]	6		Putative fructooligosaccharide transporter	[MD:M00197]	5
Glycerol transporter	[MD:M00607]	6		Glycerol transporter	[MD:M00607]	5		Glycerol transporter	[MD:M00607]	5
Putative sn-Glycerol 3-phosphate transporter	[MD:M00198]	4		Putative sn-Glycerol 3-phosphate transporter	[MD:M00198]	4		Putative sn-Glycerol 3-phosphate transporter	[MD:M00198]	4
Putative sorbitol/mannitol transporter	[MD:M00200]	17		Putative sorbitol/mannitol transporter	[MD:M00200]	16		Putative sorbitol/mannitol transporter	[MD:M00200]	12
Arabinosaccharide transporter	[MD:M00602]	6		Arabinosaccharide transporter	[MD:M00602]	6		Arabinosaccharide transporter	[MD:M00602]	5
gamma-Hexachlorocyclohexane transporter	[MD:M00669]	7		gamma-Hexachlorocyclohexane transporter	[MD:M00669]	7		gamma-Hexachlorocyclohexane transporter	[MD:M00669]	7
Phospholipid transporter	[MD:M00210]	9		Phospholipid transporter	[MD:M00210]	10		Phospholipid transporter	[MD:M00210]	9
Mce system transporter	[MD:M00670]	6		Mce system transporter	[MD:M00670]	6		Mce system transporter	[MD:M00670]	6
Putative multiple sugar transporter	[MD:M00207]	27		Putative multiple sugar transporter	[MD:M00207]	30		Putative multiple sugar transporter	[MD:M00207]	24
Putative simple sugar transporter	[MD:M00221]	34		Putative simple sugar transporter	[MD:M00221]	27		Putative simple sugar transporter	[MD:M00221]	24
Putative ABC transporter	[MD:M00211]	2		Putative ABC transporter	[MD:M00211]	2		Putative ABC transporter	[MD:M00211]	2
Phosphate and amino acid transporters				Phosphate and amino acid transporters				Phosphate and amino acid transporters
Phosphate transporter	[MD:M00222]	6		Phosphate transporter	[MD:M00222]	6		Phosphate transporter	[MD:M00222]	5
Phosphonate transporter	[MD:M00223]	3		Phosphonate transporter	[MD:M00223]	6		Phosphonate transporter	[MD:M00223]	3
Lysine/arginine/ornithine transporter	[MD:M00225]	10		Lysine/arginine/ornithine transporter	[MD:M00225]	11		Lysine/arginine/ornithine transporter	[MD:M00225]	9
Histidine transporter	[MD:M00226]	6		Histidine transporter	[MD:M00226]	7		Histidine transporter	[MD:M00226]	6
Glutamate/aspartate transporter	[MD:M00230]	13		Glutamate/aspartate transporter	[MD:M00230]	13		Glutamate/aspartate transporter	[MD:M00230]	9
Octopine/nopaline transporter	[MD:M00231]	5		Octopine/nopaline transporter	[MD:M00231]	4		Octopine/nopaline transporter	[MD:M00231]	4
				General L-amino acid transporter	[MD:M00232]	1
Cystine transporter	[MD:M00234]	3		Cystine transporter	[MD:M00234]	3		Cystine transporter	[MD:M00234]	4
				Arginine/ornithine transporter	[MD:M00235]	2
Branched-chain amino acid transporter	[MD:M00237]	56		Branched-chain amino acid transporter	[MD:M00237]	85		Branched-chain amino acid transporter	[MD:M00237]	56
Urea transporter	[MD:M00323]	6		Urea transporter	[MD:M00323]	6		Urea transporter	[MD:M00323]	11
D-Methionine transporter	[MD:M00238]	6		D-Methionine transporter	[MD:M00238]	10		D-Methionine transporter	[MD:M00238]	8
Putative polar amino acid transporter	[MD:M00236]	43		Putative polar amino acid transporter	[MD:M00236]	49		Putative polar amino acid transporter	[MD:M00236]	42
Peptide and nickel transporters				Peptide and nickel transporters				Peptide and nickel transporters
Oligopeptide transporter	[MD:M00439]	5		Oligopeptide transporter	[MD:M00439]	5		Oligopeptide transporter	[MD:M00439]	5
Dipeptide transporter	[MD:M00324]	7		Dipeptide transporter	[MD:M00324]	8		Dipeptide transporter	[MD:M00324]	8
Glutathione transporter	[MD:M00348]	4		Glutathione transporter	[MD:M00348]	4		Glutathione transporter	[MD:M00348]	4
Peptides/nickel transporter	[MD:M00239]	24		Peptides/nickel transporter	[MD:M00239]	28		Peptides/nickel transporter	[MD:M00239]	31
Microcin C transporter	[MD:M00349]	4		Microcin C transporter	[MD:M00349]	4		Microcin C transporter	[MD:M00349]	8
Metallic cation, iron-siderophore and vitamin B12 transporters				Metallic cation, iron-siderophore and vitamin B12 transporters				Metallic cation, iron-siderophore and vitamin B12 transporters
Iron complex transporter	[MD:M00240]	12		Iron complex transporter	[MD:M00240]	9		Iron complex transporter	[MD:M00240]	6
Putative zinc/manganese transporter	[MD:M00244]	3		Putative zinc/manganese transporter	[MD:M00244]	3		Putative zinc/manganese transporter	[MD:M00244]	3
ABC-2 type and other transporters				ABC-2 type and other transporters				ABC-2 type and other transporters
Lipopolysaccharide transporter	[MD:M00250]	2		Lipopolysaccharide transporter	[MD:M00250]	2		Lipopolysaccharide transporter	[MD:M00250]	2
Lipopolysaccharide transporter	[MD:M00320]	3		Lipopolysaccharide transporter	[MD:M00320]	3		Lipopolysaccharide transporter	[MD:M00320]	3
Lipooligosaccharide transporter	[MD:M00252]	2		Lipooligosaccharide transporter	[MD:M00252]	2		Lipooligosaccharide transporter	[MD:M00252]	2
Lipoprotein-releasing transporter	[MD:M00255]	2		Lipoprotein-releasing transporter	[MD:M00255]	2		Lipoprotein-releasing transporter	[MD:M00255]	2
				Heme transporter	[MD:M00259]	5
Putative ABC transporter	[MD:M00258]	6		Putative ABC transporter	[MD:M00258]	6		Putative ABC transporter [MD:M00258]		10
ABC-2 type transporter	[MD:M00254]	6		ABC-2 type transporter	[MD:M00254]	6		ABC-2 type transporter [MD:M00254]		7
				Orphan ABC ATPase		1
Solute Carrier Family (SLC)				Solute Carrier Family (SLC)				Solute Carrier Family (SLC)
SLC10: Sodium bile salt cotransporter		1		SLC10: Sodium bile salt cotransporter		1		SLC10: Sodium bile salt cotransporter		1
SLC47: Multidrug and Toxin Extrusion (MATE) family		3		SLC47: Multidrug and Toxin Extrusion (MATE) family		3		SLC47: Multidrug and Toxin Extrusion (MATE) family		3
Major Facilitator Superfamily (MFS)				Major Facilitator Superfamily (MFS)				Major Facilitator Superfamily (MFS)
Sugar transporters				Sugar transporters				Sugar transporters
Sugar porter (SP) family	[TC:2.A.1.1]	1		Sugar porter (SP) family	[TC:2.A.1.1]			Sugar porter (SP) family	[TC:2.A.1.1]	1
Sugar efflux transporter (SET)	[TC:2.A.1.20]	1		Sugar efflux transporter (SET)	[TC:2.A.1.20]	1		Sugar efflux transporter (SET)	[TC:2.A.1.20]	1
Purine transporter (AzgA) family	[TC:2.A.1.40]	2		Purine transporter (AzgA) family	[TC:2.A.1.40]	2		Purine transporter (AzgA) family	[TC:2.A.1.40]	2
Organic acid transporters				Organic acid transporters				Organic acid transporters
Metabolite:H+ symporter (MHS) family	[TC:2.A.1.6]	15		Metabolite:H+ symporter (MHS) family	[TC:2.A.1.6]	10		Metabolite:H+ symporter (MHS) family	[TC:2.A.1.6]	6
Oxalate:formate antiporter (OFA) family	[TC:2.A.1.11]	3		Oxalate:formate antiporter (OFA) family	[TC:2.A.1.11]	3		Oxalate:formate antiporter (OFA) family	[TC:2.A.1.11]	3
Sialate:H+ symporter (SHS) family	[TC:2.A.1.12]	1		Sialate:H+ symporter (SHS) family	[TC:2.A.1.12]	2		Sialate:H+ symporter (SHS) family	[TC:2.A.1.12]	3
Anion:cation symporter (ACS) family	[TC:2.A.1.14]	10		Anion:cation symporter (ACS) family	[TC:2.A.1.14]	11		Anion:cation symporter (ACS) family	[TC:2.A.1.14]	8
Aromatic acid:H+ symporter (AAHS) family	[TC:2.A.1.15]	14		Aromatic acid:H+ symporter (AAHS) family	[TC:2.A.1.15]	16		Aromatic acid:H+ symporter (AAHS) family	[TC:2.A.1.15]	8
Cyanate porter (CP) family	[TC:2.A.1.17]	2		Cyanate porter (CP) family	[TC:2.A.1.17]	1		Cyanate porter (CP) family	[TC:2.A.1.17]	1
								Phosphate and organophosphate transporters
								Organophosphate:Pi antiporter (OPA) family	[TC:2.A.1.4]	1
Nitrate/nitrite transporters				Nitrate/nitrite transporters				Nitrate/nitrite transporters
Nitrate/nitrite porter (NNP) family	[TC:2.A.1.8]	2		Nitrate/nitrite porter (NNP) family	[TC:2.A.1.8]	3		Nitrate/nitrite porter (NNP) family	[TC:2.A.1.8]	2
Protein transporters				Protein transporters				Protein transporters
Peptide-acetyl-CoA transporter (PAT)	[TC:2.A.1.25]	1		Peptide-acetyl-CoA transporter (PAT)	[TC:2.A.1.25]	1		Peptide-acetyl-CoA transporter (PAT)	[TC:2.A.1.25]	1
Drug transporters				Drug transporters				Drug transporters
Drug:H+ antiporter-1 (12 spanner) (DHA1) family	[TC:2.A.1.2]	5		Drug:H+ antiporter-1 (12 spanner) (DHA1) family	[TC:2.A.1.2]	7		Drug:H+ antiporter-1 (12 spanner) (DHA1) family	[TC:2.A.1.2]	3
Drug:H+ antiporter-2 (14 spanner) (DHA2) family	[TC:2.A.1.3]	14		Drug:H+ antiporter-2 (14 spanner) (DHA2) family	[TC:2.A.1.3]	14		Drug:H+ antiporter-2 (14 spanner) (DHA2) family	[TC:2.A.1.3]	11
Fosmidomycin resistance (Fsr) family	[TC:2.A.1.35]	1		Fosmidomycin resistance (Fsr) family	[TC:2.A.1.35]	1		Fosmidomycin resistance (Fsr) family	[TC:2.A.1.35]	1
Acriflavin-sensitivity (YnfM) family	[TC:2.A.1.36]	2		Acriflavin-sensitivity (YnfM) family	[TC:2.A.1.36]	2		Acriflavin-sensitivity (YnfM) family	[TC:2.A.1.36]	2
Unknown transporters				Unknown transporters				Unknown transporters
Others		11		Others		11		Others		8
Phosphotransferase System (PTS)				Phosphotransferase System (PTS)				Phosphotransferase System (PTS)
Enzyme I and HPr				Enzyme I and HPr				Enzyme I and HPr
Enzyme I	[TC:8.A.7]	2		Enzyme I	[TC:8.A.7]	2		Enzyme I	[TC:8.A.7]	2
Phosphocarrier protein HPr	[TC:8.A.8 4.A.2]	2		Phosphocarrier protein HPr	[TC:8.A.8 4.A.2]	2		Phosphocarrier protein HPr	[TC:8.A.8 4.A.2]	2
Enzyme II	[TC:4.A]			Enzyme II	[TC:4.A]			Enzyme II [TC:4.A]
N-Acetylglucosamine-specific II component	[MD:M00267]	2		N-Acetylglucosamine-specific II component	[MD:M00267]	2		N-Acetylglucosamine-specific II component	[MD:M00267]	2
Fructose-specific II component	[MD:M00273]	1		Fructose-specific II component	[MD:M00273]	1		Fructose-specific II component	[MD:M00273]	1
Ascorbate-specific II component	[MD:M00283]	1		Ascorbate-specific II component	[MD:M00283]	1		Ascorbate-specific II component	[MD:M00283]	1
Nitrogen regulatory II component		3		Nitrogen regulatory II component		3		Nitrogen regulatory II component		2
Other Transporters				Other Transporters				Other Transporters
Aquaporins and small neutral solute transporters	[TC:1.A.8]			Aquaporins and small neutral solute transporters	[TC:1.A.8]			Aquaporins and small neutral solute transporters [	TC:1.A.8]
Aquaporins		2		Aquaporins		3		Aquaporins		2
Pores ion channels	[TC:1]	92		Pores ion channels	[TC:1]	94		Pores ion channels	[TC:1]	95
Electrochemical potential-driven transporters	[TC:2]	119		Electrochemical potential-driven transporters	[TC:2]	112		Electrochemical potential-driven transporters	[TC:2]	85
				Primary active transporters	[TC:3]	4		Primary active transporters	[TC:3]	2
				Transmembrane electron carriers	[TC:5]	2		Accessory factors involved in transport	[TC:8]	18
				Accessory factors involved in transport	[TC:8]	23
Others		16		Others		17		Others		14

## Sheet: TS9
Table supplementary 9. Region of Genome Plasticity
P.terrae strain DSM 17804T					P.hospita strain DSM 17164T					P.caribensis strain DSM 13236T
RGP	Begin	End	Length		RGP	Begin	End	Length		RGP	Begin	End	Length
RGP1	144219	157935	13717		RGP1	142992	206859	63868		RGP1	145167	207909	62743
RGP2	611759	625091	13333		RGP2	332507	337894	5388		RGP2	222253	227754	5502
RGP3	760971	767108	6138		RGP3	427332	432648	5317		RGP3	670568	688332	17765
RGP4	1102837	1108077	5241		RGP4	810891	817023	6133		RGP4	821015	827108	6094
RGP5	1605308	1614397	9090		RGP5	1157356	1163566	6211		RGP5	1778792	1785238	6447
RGP6	1663247	1699011	35765		RGP6	1316924	1321977	5054		RGP6	1956381	2007774	51394
RGP7	1703674	1728634	24961		RGP7	1665429	1675377	9949		RGP7	2030457	2073407	42951
RGP8	1732029	1757350	25322		RGP8	1722863	1758147	35285		RGP8	2100535	2114383	13849
RGP9	1826758	1833581	6824		RGP9	1763014	1789973	26960		RGP9	2309933	2317623	7691
RGP10	2026494	2074509	48016		RGP10	1792921	1843065	50145		RGP10	2526050	2570182	44133
RGP11	2302669	2321895	19227		RGP11	1849007	1869837	20831		RGP11	2714473	2744542	30070
RGP12	2674890	2698146	23257		RGP12	1943647	1949891	6245		RGP12	2748236	2756651	8416
RGP13	2703079	2753274	50196		RGP13	2124380	2146783	22404		RGP13	2763180	2805182	42003
RGP14	3431278	3436404	5127		RGP14	2269644	2295902	26259		RGP14	3554979	3574366	19388
RGP15	3510070	3518665	8596		RGP15	2376740	2387142	10403		RGP15	3735217	3748513	13297
RGP16	3722255	3749038	26784		RGP16	2440547	2448105	7559		RGP16	3762342	3793466	31125
RGP17	3893588	3901011	7424		RGP17	2810339	2848058	37720		RGP17	3979488	3985204	5717
RGP18	4038385	4115297	76913		RGP18	2851739	2981865	130127		RGP18	4123980	4185734	61755
RGP19	4127181	4161354	34174		RGP19	2986730	3074304	87575		RGP19	4234469	4260537	26069
RGP20	4167331	4186274	18944		RGP20	3092804	3122345	29542		RGP20	4726644	4736485	9842
RGP21	4192380	4214377	21998		RGP21	3221763	3260505	38743		RGP21	4772957	4780365	7409
RGP22	4226903	4237614	10712		RGP22	3828315	3837831	9517		RGP22	4816721	4831555	14835
RGP23	4246987	4259293	12307		RGP23	3910144	3918739	8596		RGP23	4939984	4945917	5934
RGP24	4263490	4277010	13521		RGP24	4127020	4137157	10138		RGP24	5191363	5207401	16039
RGP25	4290724	4299586	8863		RGP25	4282648	4288975	6328		RGP25	5251908	5266508	14601
RGP26	4312649	4333722	21074		RGP26	4407307	4414012	6706		RGP26	5275073	5301455	26383
RGP27	4580459	4586859	6401		RGP27	4431633	4658414	226782		RGP27	5308346	5331709	23364
RGP28	4810641	4821475	10835		RGP28	4734753	4744640	9888		RGP28	5334594	5345046	10453
RGP29	4939402	4948776	9375		RGP29	4749074	4813978	64905		RGP29	5380019	5390296	10278
RGP30	5028421	5033535	5115		RGP30	4820277	4840425	20149		RGP30	5399424	5416926	17503
RGP31	5295716	5302035	6320		RGP31	5016352	5023291	6940		RGP31	5440565	5511725	71161
RGP32	5377991	5393866	15876		RGP32	5055452	5063368	7917		RGP32	5518017	5622456	104440
RGP33	5420144	5440092	19949		RGP33	5067802	5239812	172011		RGP33	5633710	5668584	34875
RGP34	5510717	5530869	20153		RGP34	5252762	5259366	6605		RGP34	5738899	5757999	19101
RGP35	5533334	5555018	21685		RGP35	5269573	5285890	16318		RGP35	5950976	5963027	12052
RGP36	5599172	5605830	6659		RGP36	5355375	5410359	54985		RGP36	6023666	6039225	15560
RGP37	5618501	5670284	51784		RGP37	5455778	5469001	13224		RGP37	6053316	6065599	12284
RGP38	5766887	5786109	19223		RGP38	5530696	5542204	11509		RGP38	6070220	6081468	11249
RGP39	5792768	5866973	74206		RGP39	5693059	5698101	5043		RGP39	6101766	6117721	15956
RGP40	5871407	5879185	7779		RGP40	5727050	5734173	7124		RGP40	6180409	6186102	5694
RGP41	5959001	6020148	61148		RGP41	5953939	5959028	5090		RGP41	6191807	6197027	5221
RGP42	6043944	6049814	5871		RGP42	5972928	6000291	27364		RGP42	6298687	6310661	11975
RGP43	6066003	6079310	13308		RGP43	6165937	6172349	6413		RGP43	6336765	6342926	6162
RGP44	6085117	6096004	10888		RGP44	6441484	6455002	13519		RGP44	6423598	6432098	8501
RGP45	6140104	6146972	6869		RGP45	6459202	6472246	13045		RGP45	6469292	6492403	23112
RGP46	6153446	6174357	20912		RGP46	6481201	6491857	10657		RGP46	6590043	6635675	45633
RGP47	6194258	6209838	15581		RGP47	6504375	6513513	9139		RGP47	6735312	6749989	14678
RGP48	6270735	6277539	6805		RGP48	6525749	6550029	24281		RGP48	6753126	6836691	83566
RGP49	6416465	6422853	6389		RGP49	6562145	6636694	74550		RGP49	6853241	6862987	9747
RGP50	6431846	6438221	6376		RGP50	6668995	6678345	9351		RGP50	6877556	6883784	6229
RGP51	6702812	6745853	43042		RGP51	6691424	6719226	27803		RGP51	6946552	6953234	6683
RGP52	6755290	6768800	13511		RGP52	6725122	6736112	10991		RGP52	6960548	6973486	12939
RGP53	6802373	6816005	13633		RGP53	6902644	6907785	5142		RGP53	7037780	7046807	9028
RGP54	6818911	6824464	5554		RGP54	7018533	7039335	20803		RGP54	7052275	7067471	15197
RGP55	6858290	6877873	19584		RGP55	7064958	7070444	5487		RGP55	7089348	7097139	7792
RGP56	6882272	6906857	24586		RGP56	7185129	7204262	19134		RGP56	7157166	7171821	14656
RGP57	6941075	6959973	18899		RGP57	7372068	7421130	49063		RGP57	7208770	7213798	5029
RGP58	6964783	6975435	10653		RGP58	7424859	7467082	42224		RGP58	7282066	7293904	11839
RGP59	7004769	7012782	8014		RGP59	7507646	7610152	102507		RGP59	7351914	7368917	17004
RGP60	7040697	7050546	9850		RGP60	7618622	7623679	5058		RGP60	7428147	7433420	5274
RGP61	7058093	7104952	46860		RGP61	7645740	7665344	19605		RGP61	7452875	7638866	185992
RGP62	7255530	7299124	43595		RGP62	7669763	7716753	46991		RGP62	7694323	7709060	14738
RGP63	7308546	7376961	68416		RGP63	7757432	7775287	17856		RGP63	7821455	7832843	11389
RGP64	7397174	7402409	5236		RGP64	7779618	7831066	51449		RGP64	7954696	7985729	31034
RGP65	7418038	7424007	5970		RGP65	7833897	7846456	12560		RGP65	8104244	8112811	8568
RGP66	7425458	7462924	37467		RGP66	7849611	7875104	25494		RGP66	8141235	8156581	15347
RGP67	7504733	7520327	15595		RGP67	7886985	7924360	37376		RGP67	8216845	8224885	8041
RGP68	7533582	7539935	6354		RGP68	7953684	7961701	8018		RGP68	8235063	8246457	11395
RGP69	7570994	7582769	11776		RGP69	8001429	8012899	11471		RGP69	8251272	8279774	28503
RGP70	7706654	7713342	6689		RGP70	8186515	8191739	5225		RGP70	8283977	8293853	9877
RGP71	7733842	7776118	42277		RGP71	8204625	8220322	15698		RGP71	8307247	8330877	23631
RGP72	7798955	8082800	283846		RGP72	8221626	8267999	46374		RGP72	8364342	8378095	13754
RGP73	8086399	8176183	89785		RGP73	8285677	8301526	15850		RGP73	8388016	8409655	21640
RGP74	8233325	8238797	5473		RGP74	8327599	8333681	6083		RGP74	8508052	8546035	37984
RGP75	8259032	8266128	7097		RGP75	8499568	8508859	9292		RGP75	8590307	8857578	267272
RGP76	8370592	8391047	20456		RGP76	8525931	8570646	44716		RGP76	8864051	9032315	168265
RGP77	8472163	8486054	13892		RGP77	8580445	8611817	31373
RGP78	8509207	8526397	17191		RGP78	8617820	8648755	30936
RGP79	8558150	8607068	48919		RGP79	8708335	8715867	7533
RGP80	8639568	8674103	34536		RGP80	8735425	8751658	16234
RGP81	8678229	8692890	14662		RGP81	8861364	8943238	81875
RGP82	8695822	8746674	50853		RGP82	8969915	8975107	5193
RGP83	8779507	8797818	18312		RGP83	9029100	9035640	6541
RGP84	8814344	8902049	87706		RGP84	9089806	9132098	42293
RGP85	8911389	8917933	6545		RGP85	9165086	9174480	9395
RGP86	8927139	8939444	12306		RGP86	9177832	9192388	14557
RGP87	8947037	8952630	5594		RGP87	9195257	9254386	59130
RGP88	8966536	8982552	16017		RGP88	9288868	9311015	22148
RGP89	9028529	9053652	25124		RGP89	9326287	9388490	62204
RGP90	9059298	9075236	15939		RGP90	9429071	9434664	5594
RGP91	9105797	9112807	7011		RGP91	9448681	9465995	17315
RGP92	9120264	9145459	25196		RGP92	9503837	9509098	5262
RGP93	9179816	9201403	21588		RGP93	9516007	9524167	8161
RGP94	9202637	9208245	5609		RGP94	9554674	9563523	8850
RGP95	9306351	9749650	443300		RGP95	9571871	9588301	16431
RGP96	9756722	9897438	140717		RGP96	9631479	9637085	5607
RGP97	9904067	10061544	157478		RGP97	9642115	9650101	7987
					RGP98	9731148	10996221	1265074
					RGP99	11007705	11527783	520079

## Sheet: TS10
Table supplementary 10. Identified Prophagea
Bacteria	Strain	Number of prophage	PP nameb	Position	Length(Kb)	GC%	PHAST Completeness	Manual curation	Remark
Paraburkholderia hospita	DSM 17164T	2	-	2115979-2146624	30.6	60.83	Incomplete	Incomplete/not PP	Contig0
			-	652408-662595	10.1	59.48	Incomplete	Incomplete/not PP	Contig3
Paraburkholderia caribensis	DSM 13236T	2	ϕPcari1DS	1961208-2006816	45.6	59.4	Complete	Complete	Contig0
			ϕPcari2DS	2525737-2570108	44.3	58.92	Complete	Complete	Contig1
Paraburkholderia terrae	DSM 17804T	2	-	2752051-2761108	9	59.46	Incomplete	Incomplete/not PP	Contig0
			ϕPt17804	2002606-2027700	25	63,41	Complete	Complete	Contig1
aanalysis done with PHAST (Zhou et al., 2011)
bPP: identified prophages
